# Supplementary material for: Temporal Dissection of Rate Limiting Transcriptional Events Using Pol II ChIP and RNA Analysis of Adrenergic Stress Gene Activation
Source: PLoS One. 2015 Aug 5;10(8):e0134442. doi: 10.1371/journal.pone.0134442 (PMC4526373; doi:10.1371/journal.pone.0134442)
Supplement: S1 Table — (XLS) [file pone.0134442.s005.xls]

## Sheet: Table S4 Microarray Analysis
Microarray analysis of mRNA levels following PE stimulation of the alpha-1a adrenergic receptor expressed in rat-1 fibroblasts. Reported as Fold increase over triplicate basal value.
Col A: Systematic name for the primers of the RO27K _Operon Rat3.0 primer set
Col B: Gene name for primer target. Annotation was incomplete and many of these have been added by the investigators.
Col D: Endothelin stimulation of the endothelin receptor in neonatal myocytes as reported by Cullingford et.al., 2008, Genome Biology, 9, R32
Col F: Average increase in mRNA with 50, 60 and 75 minutes of PE stimulation.
Col H-AA: Increase in mRNA following stimulation with PE for the indicated Time. ( #VALUE!); Indicates undetectable signal
Col AC, AD and AE: Respectively show raw average intensity values of 3 basal samples, the standard deviation of these values and the number of non-zero values (n). Maximal Raw Signal is in the range of 50,000 to 60,000 intensity units at the most highly expressed genes.
Col AG-AJ: Additional Indentifying information for each mRNA
Col AK: Microarray Probe Sequences for selected genes
Note: For Il6 the average of the 2, 3 and 5 minute time points was used as the zero value
Systematic Name	Gene symbol		ET Myocytes		Time 50-75		Time 0 min n1 normalized	Time 0 min n2 normalized	Time 0 min n3 normalized	Time 2.0 minutes normalized	Time 3.0 minutes normalized	Time 5.0 minutes normalized	Time 7.0 minutes normalized	Time 10.0 minutes normalized	Time 15.0 minutes normalized	Time 20.0 minutes normalized	Time 25.0 minutes normalized	Time 30.0 minutes normalized	Time 40.0 minutes normalized	Time 50.0 minutes normalized	Time 60.0 minutes normalized	Time 75.0 minutes normalized	Time 90.0 minutes normalized	Time 105.0 minutes normalized	Time 120.0 minutes normalized	Time 240.0 minutes normalized		Ave Raw, 0 min	STDEV (0)	(n) Values		Common name	Description	Refseq	Genebank	Microarray Probe Sequences
R004106_01	Nr4a3		26		634.667		#VALUE!	0.827	1.173	0.982857	0.792381	0.887619	1.75619	1.6	0.662857	7.77143	67.3143	170.362	329.219	533.714	631.238	739.048	1031.62	1039.62	943.619	237.257		7.66667	10.116	2		NOR-2; Nr4a3	thyroid/steroid receptor superfamily; Rattus norvegicus mRNA for NOR-1, complete cds.; nuclear receptor subfamily 4, group A, member 3; Nuclear receptor subfamily 4, group A, member 3	NM_031628	D38530	ATTGCAAGACCACCAGCTCCTGGAGGCTGAGTTACAGAATAATCAAATGGGGTGTTCGTGGTGACTTGGA
R001296_01	Nr4a1		17		392.033		1.144	0.509	1.348	1.77816	1.26099	1.36401	2.90522	13.5783	52.4176	80.1305	157.521	176.188	351.099	336.882	382.418	456.799	555.907	515.316	640.179	265.179		121.667	106.265	3		HMR; Nur77; Ngfi-b; Nr4a1	induced by NGF; Rattus norvegicus immediate early gene transcription factor NGFI-B mRNA, complete cds.; nuclear receptor subfamily 4, group A, member 1; Nuclear receptor subfamily 4, group A, member 1	NM_024388	U17254	CCAGCTCAGACCTGGCCTTCCGCGTGTTTTTGTAAGATAAACCATTTTTAACACATACCACTCTGCTGTA
R001364_01	Arc		7		164.492		1.578	#VALUE!	0.422	1.44158	1.21396	1.11533	3.0349	9.00607	29.6131	46.692	76.9347	108.801	161.457	149.772	183.46	160.243	130.501	147.572	101.973	17.2838		2	2.64575	2		Arc; rg3.1	Rattus norvegicus growth factor (Arc) mRNA, complete cds.; activity regulated cytoskeletal-associated protein; Activity regulated cytoskeletal-associated protein	NM_019361	U19866	CCCCACAGGTTTATTTTTGCACATAAACCATGACCCATACTAATTTGGCTAGCTCTGGGGACTAGGGAGA
Rn30007284	Fos		28		112.191		0.922	0.986	1.092	1.04979	0.86202	3.29872	6.3926	19.3485	32.5903	108.606	117.909	60.4267	156.401	172.105	103.058	61.4083	55.9886	27.6785	40.7496	5.79943		126	99.5188	3		Fos	Shultzomica03204 Rat lung airway and parenchyma cDNA libraries Rattus norvegicus cDNA clone Contig2822 5', mRNA sequence.; FBJ murine osteosarcoma viral oncogene homolog	-	CF109953	GGTAGTTAGTAGCATGTGAGCCAGGCCTGGGTCTGTGTCTCTTTTCTCTTTCTCCTTAGTCTTCTCATAG
Rn30015403	FosB		306		77.6829		0.726	0.921	1.354	0.737805	1.15244	0.963415	1.4878	6.82927	21.9878	31.8841	55.9512	51.8963	95.4878	73.3537	67.8659	91.8293	79.7561	65.9756	42.4939	4.03659		15.3333	6.50641	3		FosB		XM_218419	-	GACGGCTTCTCTCTTTACACACAGTGAAGTTCAAGTCCTCGGCGACCCCTTCCCCGTTGTTAGCCCTTCG
R001026_01	Atf3		10		42.928		0.787	0.814	1.4	1.77171	1.38958	1.29777	1.34491	1.35484	2.0273	3.8139	8.15881	2.62035	19.0447	29.0819	43.1266	56.5757	34.3921	50.2233	35.6824	13.804		16.3333	15.5027	3		Atf3; LRFI; LRF-1	synonyms: LRF-1, LRFI; Rattus norvegicus activating transcription factor 3, mRNA (cDNA clone MGC:93651 IMAGE:7100767), complete cds.; Activating transcription factor 3	NM_012912	BC078903	TATTTCAGCTGGGAGGTCCCTCCCACTGGCCACCAGGGCTCTGGCTACTGTTAAAATTCTGATGTTTCTG
R000222_01	Rgs2		5		40.1807		0.758	1.01	1.232	0.837782	0.800821	0.930185	1.97741	2.45175	5.50719	10.5092	13.7187	20.0821	27.5236	37.1581	41.8522	41.5318	43.1704	36.6037	36.2279	20.5873		65	20.5183	3		Rgs2	RGS 2; Rattus norvegicus regulator of G-protein signaling protein 2 mRNA, complete cds.; regulator of G-protein signaling 2; Regulator of G-protein signaling 2	NM_053453	AF279918	TTTCTAGTAAAGAGGTATCAGTGTGGGTTAATTGTTGTGCCTGTCCACTGAGAAATCGACAGCCCTGAGA
Rn30013684	Crem		2		39.3402		0.648	1.202	1.15	1.22798	1.31088	1.39378	1.20207	1.30052	1.53886	3.0829	6.67358	13.057	20.6528	30.114	37.7876	50.1192	67.1503	76.2176	68.8083	38.658		32.3333	19.5021	3		Icer; CREM-17X; Crem	Rattus norvegicus cDNA clone MGC:93635 IMAGE:7133070, complete cds.; cAMP responsive element modulator; CAMP responsive element modulator	NM_017334,NM_013086	BC078899	CACAGGTGACATGCCAACTTACCAGATCCGAGCTCCTACTACTGCTTTGCCACAAGGTGTGGTGATGGCT
Rn30013685	Crem		2		33.9099		#VALUE!	1	#VALUE!	1.43789	0.847826	#VALUE!	0.872671	1.06211	1.20186	#VALUE!	7.10248	9.75466	14.9348	26.472	30.8789	44.3789	36.087	44.9689	76.8012	28.5621		25	43.3013	1		Icer; CREM_RAT		NM_013086		GAAAATCGTGTGGCTGTGCTTGAAAATCAAAACAAGACCCTCATTGAGGAACTCAAGGCC
Rn30011063	Actg2				26.1838		#VALUE!	#VALUE!	1	1.7243	0.911215	1.68224	0.640187	1.52336	#VALUE!	0.892523	3.14019	4.29439	10.6589	14.4486	25.5	38.6028	48.8318	45.7243	62.9907	84.486		0.666667	4.6188	1		Actg2; SMGA; ACTGE; MGC105507	synonyms: SMGA, ACTGE; Rattus norvegicus actin, gamma 2, mRNA (cDNA clone MGC:105507 IMAGE:7310913), complete cds.; Actin, gamma 2	NM_012893	BC087689	AGGGCCTTCTCTGGGGATCCCTGCAAGACTGCTGTCACCAGTCACAGATCATTAAAACCTTCAAGCCTTA
Rn30013687	Crem		2		25.7721		1.077	0.952	0.972	1.11445	0.849661	0.928225	0.890398	1.02134	1.26576	2.07177	4.15228	6.82347	12.3346	17.3831	26.0921	33.8409	37.4782	38.4966	43.1814	19.1552		101.333	54.8483	3		Icer; CREM-17X; Crem	Rattus norvegicus cDNA clone MGC:93635 IMAGE:7133070, complete cds.; cAMP responsive element modulator; CAMP responsive element modulator	-	BC078899	GGAGAGCCGAGTCGCAGTGCTGGAAGTTCAGAACAAGAAGCTTATAGAGGAGCTTGAAACCTTGAAAGAC
R002913_01	Btg2		6		25.2868		1.119	0.719	1.162	0.968658	1.178	1.51331	1.88587	1.8291	5.68953	10.8326	14.4234	19.1603	23.7197	27.534	27.7824	20.5441	13.9373	11.9007	10.4175	5.7605		140.667	41.8609	3		PC3; An; Agl; Pc3; an-1; Tis21; Btg2	Rattus norvegicus PC3 NGF-inducible anti-proliferative putative secreted protein (PC3) mRNA, complete cds.; B-cell translocation gene 2, anti-proliferative	NM_017259	M60921	CCACAGACCCGAGAGCTGTGGGTTGAAGCAAAGCTGTGAATCGCTCCAGATGGTCCCTGTGTTCTGTCCA
Rn30003533	Dusp1		4		24.8564		1.359	0.748	0.893	1.35923	1.46551	2.06588	2.58794	4.80298	10.3145	14.0174	18.9062	25.9727	29.3101	30.1305	26.4947	17.9441	18.0914	18.4848	17.1367	9.1995		883.333	402.436	3		cl100; Mkp1; CL100; MKP-1; 3CH134; Ptpn16; Dusp1	protein-tyrosine-phosphatase; R.norvegicus mRNA for dual specificity phosphate.; dual specificity phosphatase 1; Dual specificity phosphatase 1	NM_053769	X84004	AGACCCAGAGCAGGCTTTCAGCACTGATGGACGAAGCCAGTGTTGGTTTGTTTGTAGCTTTTAGCTATCA
R004347_01	Klf4		4		23.4745		1.022	0.999	0.979	1.14882	0.982565	1.09651	1.08904	1.52055	3.19801	4.63263	7.3132	9.7939	13.7522	19.6326	23.7422	27.0486	28.6364	25.4234	25.3861	6.50623		225.333	90.8754	3		Klf4; GKLF; MGC93286	synonym: Gklf; transcription factor; Rattus norvegicus gut-enriched kruppel-like factor (Klf4) mRNA, complete cds.; Kruppel-like factor 4 (gut)	NM_053713	AF390546	CGTGGTTCTAAAGGTACCAAACGGGGGAGCCAAAGTTCTCCAACTGCTGCATACTTTGACAAGGAAAATC
R001191_01	Il6		6		21.52					0.841	0.548	0.744	0.823			5.378	5.2	14.74	19	12.4	34.9	17.26	8.7	9.28	5.665	1.079		None		None		IL6; ILg6; Ifnb2; Il6	Rattus norvegicus interleukin 6 (IL6) mRNA, complete cds.; Interleukin 6	NM_012589	M26744	TTTCTACCTGGAGTTTGTGAAGAACAACTTACAAGATAACAAGAAAGACAAAGCCAGAGTCATTCAGAGC
R003602_01	Lif		5		19.2706		0.823	0.961	1.216	0.373596	0.963483	1.16854	1.79775	1.47753	3.88764	4.59831	8.78933	7.94663	16.0506	16.677	19.2697	21.8652	22.7556	16.6096	16.368	1.39607		27	8	3		Lif	cholinergic neuronal differentiation factor precursor; Rat cholinergic neuronal differentiation factor mRNA, complete cds.; leukemia inhibitory factor; Leukemia inhibitory factor	NM_022196	M32748	GCCTCCCTGACCAACATCACCTGGGATCAGAAAAACCTCAACCCCACTGCCGTGAGCCTCCAGATCAAAC
Rn30003619	Ccdc49				18.7809		#VALUE!	0.374	1.626	1.33333	1.64293	2.08256	#VALUE!	2.61713	1.76883	#VALUE!	3.31476	4.67492	9.40351	13.8246	19.6078	22.9102	31.7647	30.3612	24.8504	3.13725		8	10.583	2		Ccdc49	CWC25 spliceosome-associated protein homolog (S. cerevisiae)	XM_340890	-	GGTCAAGCGCAACATCCATTCTCTGCAGCGGACATCGATGGCTCTGGAGAAGAACTTCATGAGAAGATGA
R001246_01	Map3k8				18.5838		1.48	0.928	0.592	0.88513	0.842644	1.29111	0.894571	1.6664	1.89772	2.1904	3.63493	5.28718	14.4146	17.3462	17.5279	20.8773	24.1227	26.1526	27.3564	13.5767		15.3333	5.50757	3		Tpl-2; Tpl2; D17TPL2; Map3k8	Rattus norvegicus serine/threonine protein kinase (Tpl-2) mRNA, exons 1-7 and complete cds.; mitogen-activated protein kinase kinase kinase 8; Mitogen-activated protein kinase kinase kinase 8	NM_053847	M94454	AAGCAGCAGGCCACTAGTGAGAGTTTCTGTTATGTTCCTATGGAAACACTGTGTATTGTACGTGCTATGC
Rn30017782	Procr				17.8889		#VALUE!	#VALUE!	1	0.962025	#VALUE!	0.755274	0.85654	1.04641	1.23207	#VALUE!	1.99156	3.62025	8.47679	10.0633	22.2574	21.346	38.5401	32.962	55.0211	80.7595		24	46.7761	1		Protein C Rec.	protein C receptor, endothelial (predicted)	NM_001025733	-	GCAACTCAATACCTACAATCGGACTCGGTATGAACTGCAGGAATTTCTGCAGGACACCTGTGTGCAGTAC
Rn30006879	Rffl				14.7516		1	#VALUE!	#VALUE!	1.16695	1.03442	1.14802	0.982788	1.13597	2.67814	5.80379	7.01549	7.61962	12.179	16.8313	16.7849	10.6386	21.3425	23.0981	33.0293	12.0775		6.66667	11.547	1		Rffl	RING FINGER PROTEIN SAKURA (FRAGMENT). [Source:SPTREMBL;Acc:Q8CIN9]	NM_001004068	-	AGGAGCCCATCTTCCTGGAGAGCACAGCCAGAGTACCTCCTGAGGATGAG
R001901_01	Has2		7		14.3385		#VALUE!	0.527	1.473	#VALUE!	0.372768	0.270089	0.738839	1.08036	#VALUE!	0.950893	1.72768	2.45536	5.77679	13.9978	10.9375	18.0804	28.1473	49.8884	43.125	16.5268		16.3333	20.9841	2		Has2	Rattus norvegicus hyaluronan synthase 2 (Has2) mRNA, complete cds.; Hyaluronan synthase 2	NM_013153	AF008201	GAAGCAGACACAGTGTCAATCTTCTGCTGCCTCACTGCAGACTTCCGTAACACACATGAATGTAGCAAGA
R003992_01	Nfil3		3.4		14.006		1.061	1.218	0.721	1.46966	1.35281	1.39326	1.21798	1.58427	2.5573	4.06292	6.74157	8.41798	11.5191	13.5191	13.5528	14.9461	14.2022	13.8135	17.0337	13.2629		151.667	22.2785	3		Nfil3; E4BP4	synonym: E4BP4; Rattus norvegicus nuclear factor, interleukin 3 regulated, mRNA (cDNA clone MGC:91562 IMAGE:7097417), complete cds.; Nuclear factor, interleukin 3 regulated	NM_053727	BC072527	AGCAGGGGGTGGCAAACTTATCCGCAGAGGTGGTCTCGCTCAAGAGATTCATAGCCACACAGCCTATCTC
Rn30019148	Arl4d				13.2804		0.638	1.115	1.247	1.17941	1.24706	0.964706	1.41471	2.41765	3.23529	4.08235	6.35294	7.75588	9.82647	13.2618	12.0706	14.5088	17.6382	14.1118	12.3971	14.1588		18.6667	11.6762	3		Arl4d	ADP-ribosylation factor-like 4D	XM_220933	-	ACTAGAGCATTTGTATGAGATGATCCTGAAGAGGAAGAAGGCACCCCGGTCGAGCAAGAAGAGACGGTGA
R003406_01	Phlda1		6		12.9848		0.812	1.261	0.927	1.31084	1.18631	1.24049	1.61502	1.43156	2.81939	2.78422	4.04563	5.54563	7.51711	16.6065	12.7471	9.60076	15.6274	13.6407	9.68631	8.05323		280.333	172.923	3		Tdag51		NM_017180	-	AGGAATTGCACTTTTCCAATATGAAGACTGTAGACTGCGTGGAGCGCAAGGGCAAGTATATGTACTTCAC
Rn30006725	Ypel4				12.2346		1.193	0.654	1.154	1.25	1.14693	1.97588	1.2193	1.25219	2.10526	2.62061	3.86404	7.52412	13.1316	10.9254	11.7149	14.0636	21.2193	23.2018	26.0526	37.1491		21.3333	8.5049	3		Ypel4	Rattus norvegicus yippee-like 4, mRNA (cDNA clone MGC:94678 IMAGE:7192422), complete cds.; Yippee-like 4	NM_001024369	BC083749	AGCTGAACAGCGCCTCCTGCTCACAGGACTCCACTCGGTAGCTGACATTTTCTGTGAAAGCTGCAAGACT
Rn30012930	Dusp5		4		12.0445		0.968	0.971	1.062	1.03279	0.96412	0.930715	1.00495	1.69347	3.96969	5.62048	9.69688	11.4321	12.9725	14.1417	12.1652	9.82679	8.25766	6.94185	7.51067	3.06774		350.667	42.7356	3		cpg21; Cpg21; Dusp5	CPG21; dual-specificity phosphatase; Rattus norvegicus MAP-kinase phosphatase (cpg21) mRNA, complete cds.; dual specificity phosphatase 5; Dual specificity phosphatase 5	NM_133578	AF013144	TGTGACAATGTTTCCCTCCCTACCCTGGGGAGTCGTTTTCAAACTACTGATTCTGGGGTCTACATCGTTT
Rn30015171	Serpinb1a				11.9868		1.019	0.985	0.996	1.20908	1.24314	1.05298	1.1211	1.36518	1.5071	2.61684	4.37654	6.4087	10.1268	10.1665	11.983	13.8108	9.21287	20.2564	22.8619	33.7465		46	17.088	3		Serpinb1a	Serine Protease Inhibitor	-	-	GATCTTTTCATATCAAAAATTGTCCACAAGGCCTGTGGAAGTGAATGAGGAGGGAACAGAGGCAGCCGCT
Rn30013222	Chac1		2.7		11.9728		0.766	1.235	0.999	1.08794	1.23617	1.78014	0.935277	1.56225	3.05336	6.93824	7.417	2.66798	21.003	12.2164	13.3325	10.3696	10.2465	7.20356	7.38291	4.39476		245.333	76.3566	3		Chac1_predicted	similar to RIKEN cDNA 1810008K03 (predicted)	XM_342497	-	AAAGGGGCAAGGAGCCAGGGGCCTTTGGCTTTCAGAGAAGAGACAAGCTG
Rn30016804	Errfi1		5		11.5793		1.003	1.151	0.846	1.25627	1.09379	1.22853	1.45839	1.28798	2.54029	3.87384	5.17569	7.53567	11.9049	9.85799	11.4412	13.4386	16.6446	18.0178	31.0304	17.7067		117	74.7061	3		Errfi1; Mig6L; Ralt; gene 33; RGD1307599	synonyms: Ralt, Mig6L, gene 33, RGD1307599; Rattus norvegicus ERBB receptor feedback inhibitor 1, mRNA (cDNA clone MGC:95004 IMAGE:7121187), complete cds.	-	BC083845	GAGAAGGTGCTTGCTAACAGAGGGACACCGCTGCCATGTCCCAACAAGCTGTTCAGTTTAAACTGCTGAA
Rn30006537	Id2				11.2003		1.215	0.928	0.857	1.06597	1.01775	1.09109	1.3493	1.48593	1.95311	2.8503	3.40388	4.40054	6.12659	9.39786	12.2873	11.9156	13.4528	10.6296	11.0415	11.4735		1119	96.8143	3		Id2	Inhibitor of DNA binding 2	NM_013060	AY321351,BC086391	CTACAACATGAACGACTGCTACTCCAAGCTCAAGGAACTGGTGCCCAGCATCCCCCAGAACAAGAAGGTG
Rn30001059	Snf1lk		2.5		10.5527		#VALUE!	1	#VALUE!	0.800708	1.16745	1.03066	0.808962	0.714623	1.77948	#VALUE!	4.61439	5.51651	11.9929	7.34316	13.3137	11.0012	19.8939	11.6073	8.30189	2.71226		17	29.4449	1		Kid2; Sik; Snf1lk	induced by depolarization in PC12 cells and in the brain; Rattus norvegicus protein kinase KID2 (Kid2) mRNA, complete cds.; SNF1-like kinase	NM_021693	AF106937	CCCACCCCACGGATGGACTCTTCCAAGCAATAATTTCAGAGTATGTGAAGATGGTTTCGGACTCAAAAGC
Rn30014702	Id4				10.2716		1.05	0.942	1.008	1.60773	1.58564	1.31492	3.03867	1.82597	2.64365	2.32044	#VALUE!	6.03039	8.38674	6.76243	10.047	14.0055	14.8204	14.1381	21.3729	5.80939		9.33333	2.3094	3		Id4;Idb4		NM_175582	-	TTGCCCAGTATCTAGTATCTGAGGCTCAGAAGTAACAGCTCTCTGGTACTGGTTTGCATGATTGCATGAG
Rn30006689	Per1				9.8047		0.795	0.836	1.369	0.900421	1.05189	1.20863	0.969846	0.916199	1.45161	2.3878	3.41129	6.10624	8.7486	10.1318	12.1599	7.12237	10.9502	6.90673	4.83555	2.30365		102.333	48.0139	3		Per1		XM_340822	-	GGAGGAAGAAGAACAAGGTGGGAGCTCTTCCAGTCCAGCTTTACCTGCAGAAGAGAATGGCACCAGCTAG
Rn30022563	Plaur		5		9.70831		0.823	1.239	0.938	1.05798	1.22116	1.15481	0.9737	1.17095	0.910938	1.8954	2.56067	3.16318	5.80813	7.29827	8.86013	12.9665	18.8822	21.2851	23.957	18.3622		217	38.9744	3		uPAR-1; Par; Plaur3; uPAR-2; uPAR-3	R.norvegicus uPAR-1 mRNA for urinary plasminogen activator receptor 1.; plasminogen activator, urokinase receptor; Plasminogen activator, urokinase receptor	NM_017350, NM_134352,XM_344870	X71898	CATACAGTGCGAAAGTAACCAGGACTGCCTGGTGGAGGAGTGTGCCCTGGGCCAGGACCTCTGCAGAACC
Rn30007640	Gprc5a		3.2		9.5414		0.852	0.787	1.361	0.858451	0.942007	2.40366	0.923693	1.2293	1.06906	1.63907	2.51469	3.2644	5.58108	9.16711	8.43113	11.0259	16.5853	15.475	17.1461	6.89966		262.333	150.391	3		Gprc5a; Rai3; MGC156777	synonym: Rai3; Rattus norvegicus G protein-coupled receptor, family C, group 5, member A, mRNA (cDNA clone IMAGE:7125833), partial cds.	XM_232477	BC086372	CTGTAAACCTCAACTCATGAAGCAGAGCTATGGTGTGGAGAACAGAGCTTACTCCCAAGAGGAAATCACC
R002602_01	Klf2		3.5		9.12414		1.103	1.023	0.874	1.23354	1.43313	1.24486	1.06893	1.57819	2.3323	3.50617	4.10391	5.33333	7.58539	9.48045	9.17078	8.72119	4.85185	6.27984	5.71502	4.36728		918	244.906	3		Klf2_predicted		NM_001007684	-	AAGCGCGCCGCCACGCACACTTGCAGCTACACCAACTGCGGCAAGACCTACACCAAGAGTTCGCACCTAA
Rn30016877	Msx2		3.5		8.9114		1.045	0.935	1.02	1.13935	1.04752	1.12727	1.18526	1.35562	2.01772	2.74507	3.28514	5.00685	7.13693	7.27225	9.20902	10.2529	9.84454	10.2106	11.5578	7.84374		271.333	187.068	3		Msx2	HOMEOBOX PROTEIN MSX-2 (HOX-8.1) (FRAGMENT). [Source:SWISSPROT;Acc:P52953]	NM_012982	-	TATCAACTCCCCCTTGCAAGCGGCATCCATATACAGCGCCTCCTACCCCTTCCATAGACCTGTGCTTCCC
Rn30016876	Msx2		3.5		8.57178		1.007	1.004	0.989	0.915892	1.04691	1.12333	0.97776	1.29681	1.68015	2.54751	3.17954	4.17064	6.35544	6.81156	8.58148	10.3223	12.5071	12.2159	11.573	9.30449		263.333	158.904	3		Msx2	UI-R-BS2-beb-c-10-0-UI.s1 UI-R-BS2 Rattus norvegicus cDNA clone UI-R-BS2-beb-c-10-0-UI 3', mRNA sequence.; Msh homeo box homolog 2 (Drosophila)	-	BF396973	GCCTCTCGTCAAGCCCTTCGAGACCGCCTCGGTCAAGTCGGAAAATTCCGAAGACGGAGCGCCGTGGATA
R000326_01	Zfp36		6		8.51328		0.945	1.053	1.002	0.797491	1.0286	1.15203	1.31485	2.12197	3.08229	3.35891	4.55384	6.85527	9.2705	8.37059	8.25766	8.91158	4.82959	7.54683	5.32857	3.72746		211	17.5784	3		Zfp36; Tis11	TTP	NM_133290	-	AATCCTGGTGCTCAAATTTCCCTCCCAAAGCAAATAGCCAAAGCCATTGCCAAATCCCTTTTCCCCCACG
Rn30009289	Mte1				8.48606		0.82	1.018	1.162	0.76255	0.831873	1.03745	0.922709	1.18327	1.68765	2.32112	3.81514	4.68287	5.72749	9.03108	8.55299	7.8741	11.5267	8.18486	9.14104	9.9753		66.3333	14.0119	3		Mte1; Acot2	synonym: Acot2; Rattus norvegicus mitochondrial acyl-CoA thioesterase 1, mRNA (cDNA clone MGC:91482 IMAGE:7104319), complete cds.; Mitochondrial acyl-CoA thioesterase 1	NM_138907	BC072540
Rn30006536	Id2				8.19246		1.306	0.829	0.865	0.897403	0.8722	0.916497	0.983707	1.62602	1.4557	2.10947	3.06263	3.53997	4.77419	8.34776	7.76731	8.46232	9.02749	8.94348	10.7001	7.62984		126.667	114.657	3		Id2; Ac2-300; MGC105494	Rattus norvegicus inhibitor of DNA binding 2, mRNA (cDNA clone MGC:105494 IMAGE:7303450), complete cds.; Inhibitor of DNA binding 2	NM_013060	BC086391
Rn30010357	Tiparp				7.94247		1.14	0.859	1.001	0.809674	0.65083	0.748712	0.825129	1.0166	0.784774	0.728964	1.60046	1.74471	3.57098	6.09788	8.24184	9.48769	5.85919	7.02519	4.11276	2.1328		288	144.357	3		Tiparp_predicted	TCDD-inducible poly(ADP-ribose) polymerase (predicted)	XM_227217	-	GCCCCCTCCGGTCAACCCAGGCAGTGTCACCAGTGACTTGTATGACTCTTGTGTGGATAATTTTTTTGAG
Rn30016354	Acta1				7.66204		1.347	#VALUE!	0.653	0.969444	1.06111	1.375	0.276111	0.95	3	1.50278	2.76389	3.60278	5.21111	4.73611	7.40556	10.8444	13.4694	20.4417	24.1639	57.3333		5	4.3589	2		Acta1	Rattus norvegicus actin, alpha 1, skeletal muscle, mRNA (cDNA clone MGC:72490 IMAGE:5623909), complete cds.; Actin, alpha 1, skeletal muscle	NM_019212	BC061974
Rn30002489	Ccxl1		1.5		7.42415		1.311	0.716	0.973	1.6312	1.57356	2.06997	2.84944	3.20476	6.47147	9.48953	9.60138	10.2896	9.76484	9.80786	6.83797	5.62661	3.56094	1.64411	1.36708	1.40063		754	263.12	3		Cxcl1	Otholog of human CXCL2	NM_030845	-	TTATTGGGAGACCATTAAGTGTCAACCACTGTGCTAGAAGGTGTTGAGCGGGAAGAAGGGCGGAGAGATG
R002520_01	Junb		4		7.34404		0.939	0.813	1.248	0.906728	0.842508	1.18807	1.68043	1.75688	2.66208	3.37156	4.02599	4.27064	5.70642	8.13456	6.44801	7.44954	6.80275	6.00917	5.77829	3.5		441.667	83.5125	3		Junb	Rattus norvegicus Jun-B oncogene, mRNA (cDNA clone MGC:72460 IMAGE:5597977), complete cds.	NM_021836	BC061862	GCAGAAGGTCATGACCCACGTCAGCAACGGCTGCCAGTTGCTGCTAGGGGTCAAGGGACACGCCTTCTGA
Rn30004630	Srxn1		5		6.99473		0.965	#VALUE!	1.035	0.859293	1.11512	0.96313	1.06998	0.957111	1.59217	1.56509	2.11437	3.16027	5.36795	6.53123	5.48533	8.96764	12.9511	7.87509	9.12265	7.10459		6	5.56776	2		Srxn1	Sulforedoxin	XM_215887	-	CAAGCTCGTGAGGTCTACCCTTTCAGACCTGAGGATGTACCTGGGTGCATCCACACCAGACTTGCAGTAG
Rn30009943	Ccrn4l				6.98202		0.822	1.306	0.873	1.00931	1.07961	1.07673	1.02953	1.01413	1.75666	2.93547	3.19551	4.37624	6.88892	7.40514	5.34703	8.1939	6.38909	5.09856	4.04783	1.95217		90.6667	60.7399	3		LOC310395	NOCTURNIN (CCR4 PROTEIN HOMOLOG) (FRAGMENT). [Source:SWISSPROT;Acc:Q9ET55]	XM_227134	-	ACTGGGCTATCAAGGCACATTTTTCCCCAAGCCCTGGTCACCATGTCTAGATGTGGAGCACAACAATGGT
Rn30006605	Trib3		1.7		6.64809		#VALUE!	1	#VALUE!	2.48645	2.16566	2.45783	1.01657	#VALUE!	2.10843	1.63102	#VALUE!	2.3012	3.45482	3.69729	5.3494	10.8976	13.0361	11.9443	23.9006	6.92771		79.3333	137.409	1		Trib3	tribbles homolog 3 (Drosophila)	NM_144755	-	TTGCCATTTAGAGTCTCAGGCCCTGCTCTTGGGATTCTTAGTATCCAGGACTGCTGTCAGTTTGATGACT
Rn30003555	Dusp10				6.63385		0.831	1.12	1.049	1.89431	1.32611	1.16802	1.41373	1.22764	0.893406	1.36495	1.71093	2.51491	3.4327	6.25294	6.49864	7.14995	5.87353	6.00723	6.9729	4.03613		56.3333	14.5717	3		Dusp10	dual specificity phosphatase 10 (predicted)	XM_223030	-
Rn30002517	Ier2		5		6.44371		0.896	1.03	1.074	1.11359	1.1288	1.37982	1.53651	1.21552	2.75507	3.02434	4.44371	6.68306	7.27333	5.80984	8.47211	5.04919	6.87018	4.05578	4.72211	1.90162		523.333	39.7031	3		Ier2; MGC72578	synonym: MGC72578; Rattus norvegicus immediate early response 2, mRNA (cDNA clone MGC:72578 IMAGE:5598375), complete cds.; Immediate early response 2	NM_001009541	BC061717
Rn30006692	Nfkbia				6.32046		0.966	1.125	0.908	1.2387	1.1438	1.15242	1.11915	1.59614	1.55546	1.98685	3.29458	3.51027	4.81183	6.19721	6.88743	5.87675	7.39154	6.26623	4.8636	3.56574		204.333	113.271	3		Nfkbia	Shultzomica04312 Rat lung airway and parenchyma cDNA libraries Rattus norvegicus cDNA clone Contig3826 5', mRNA sequence.; Nuclear factor of kappa light chain gene enhancer in B-cells inhibitor, alpha	XM_343065	CF111061
Rn30006538	Id2				6.17836		1.01	0.99	#VALUE!	0.7057	0.763086	1.16867	2.25514	2.93757	3.12059	3.41218	6.4366	2.53742	2.19853	8.99573	7.59984	1.93951	1.5285	1.43699	1.47964	5.15936		55.3333	52.3195	2		Id2	DNA-BINDING PROTEIN INHIBITOR ID-2. [Source:SWISSPROT;Acc:P41137]	-	-	TCCTGTCCTTGCAGGTGAGACTCGCTTGCAAGTACCCCGCTGCCCAGATG
Rn30003146	Cbx4				6.0635		0.93	0.868	1.203	0.879112	1.60444	1.19357	1.21423	1.51033	2.05432	1.65953	2.09105	2.5065	3.84468	5.21041	5.20352	7.77659	9.89518	8.07957	7.70314	3.52793		172	98.1478	3		Cbx4	SUMO ligase chromobox homolog 4 (Pc class homolog, Drosophila)	-	-	CTCCAATGTCCTGACTGGGCTTCAAGACTCCTCCGCTGACAACCGTGCCAAGCTGGAGTTGGGCACGCAG
Rn30015545	Otud1		4.6		5.89971		1.219	0.609	1.172	1.12785	1.23051	1.04515	1.33317	1.56987	1.4615	1.91207	2.51236	2.67776	4.00238	4.64544	5.75475	7.29895	3.61454	7.91207	7.89068	6.73432		89.6667	71.2344	3		Otud1	OUT domain containing 1, Deubiquinating Enzyme	-	-	CAAGCAAACCCAAATGCAGAGAAAACGCGACGAAGAACTTGCCAAGTCCATGGCCATATCCCTGTCCAAA
R000501_01	Tgfb1i4				5.87667		0.935	0.91	1.155	0.938601	0.864923	0.847304	0.986652	1.01228	1.06353	1.15964	1.62253	2.18153	3.4693	4.0315	7.55846	6.04004	7.48158	7.00747	8.36572	9.6551		206.333	174.706	3		TSC-22; TS22A; MGC156831; Tgfb1i4	putative; Rattus norvegicus (TSC-22) mRNA, complete cds.; transforming growth factor beta 1 induced transcript 4; Transforming growth factor beta 1 induced transcript 4	-	L25785
Rn30007016	Mcam				5.82234		0.798	0.771	1.43	1.12669	1.23463	1.04348	1.58321	1.93628	1.47301	1.55397	1.51574	2.33883	3.31484	4.33583	6.1012	7.02999	12.09	12.9108	9.74663	15.3553		24.3333	11.9304	3		Mcam; Muc18	melanoma cell adhesion molecule	NM_023983	-
R002034_01	Pnrc1				5.72835		0.943	0.935	1.122	0.848425	0.811024	0.856299	0.913386	0.824803	1.42126	1.67126	2.15157	3.39764	4.38386	4.36024	5.73228	7.09252	8.3937	8.03543	6.12402	5.18898		586.667	346.37	3		Prol2; Pnrc1	Rattus norvegicus proline rich protein mRNA, complete cds.; proline rich 2; Proline rich 2	NM_173322	U61729
R003960_01	Csf3				5.65914		0.979	0.802	1.219	1.00475	0.912927	1.04844	1.64577	1.69034	2.68529	6.55097	4.68053	4.16256	4.64933	7.56018	4.63596	4.78128	3.01337	3.01783	2.4838	0.56523		57.6667	24.8462	3		Csf3	Rattus norvegicus granulocyte colony stimulating factor mRNA, complete cds.; colony stimulating factor 3 (granulocyte); Colony stimulating factor 3 (granulocyte)	NM_017104	U37101
Rn30002278	Ptgs2		10		5.51693		0.943	0.874	1.183	0.573529	0.834225	0.979947	1.90909	0.602941	2.44652	3.81283	4.25535	3.94652	5.45588	4.44786	6.64171	5.46123	3.05882	2.34492	1.44786	0.40107		262.333	76.0351	3		Cox2; COX-2; Ptgs2	prostaglandin synthase; Rattus norvegicus cyclooxygenase-2 mRNA, complete cds.; prostaglandin-endoperoxide synthase 2; Prostaglandin-endoperoxide synthase 2	NM_017232	AF233596	ACCAAGACAGCCACCATCAACGCAAGTGCCTCCCACTCCAGACTAGATGACATTAACCCTACAGTACTAA
Rn30024503	Heca				5.34283		0.739	0.986	1.276	1.47268	0.817102	0.897862	0.859857	0.833729	1.57957	1.16627	1.07838	1.24941	2.05463	3.41093	3.59382	9.02375	10.0214	8.79335	9.90736	8.72684		15	10.4403	3		Heca	headcase homolog (Drosophila)	XM_218660	-
Rn30005964	Usp2				5.24856		0.86	1.038	1.102	1.12716	1.17672	1.15367	1.43834	1.34614	1.48675	1.17441	1.37841	2.09297	3.22244	4.09143	4.81291	6.84134	7.52708	8.54476	9.49904	4.08106		17.3333	6.65833	3		ubp69; MGC93284; Usp2	ubiquitin-specific, cysteine protease; Rattus norvegicus deubiquitinating enzyme Ubp69 (ubp69) mRNA, complete cds.; ubiquitin specific peptidase 2; Ubiquitin specific peptidase 2	NM_053774	AF106659
Rn30000548	Hps4				5.23515		0.949	1.334	0.717	1.15347	1.2203	1.26361	1.15594	0.877475	1.1448	1.25866	0.988861	1.25866	2.18936	4.18441	5.12252	6.39851	10.8032	8.75	9.60767	1.4802		25	23.3024	3		Hps4		XM_222245	-
Rn30013177	Slc25a25		3.4		5.07621		0.678	1.111	1.212	0.658138	1.03212	1.05661	1.23789	1.15297	1.37507	1.69516	1.78008	2.74034	5.13446	4.23625	5.16712	5.82526	7.24115	6.61894	6.14045	5.7681		29.6667	21.0792	3		Pcscl; Mcsc; Slc25a25	PCSCL; Rattus norvegicus peroxisomal Ca-dependent solute carrier-like protein (Pcscl) mRNA, complete cds.; solute carrier family 25 (mitochondrial carrier, phosphate carrier), member 25; Solute carrier family 25 (mitochondrial carrier, phosphate carrier), member 25	NM_145677	AY043169	ATTGAAAAATACCTGGCTACAGCGCTATGCTGTAAACAGTGCAGACCCTGGCGTGTTTGTTCTCCTGGCC
R002645_01	Usp2				5.06893		1.372	0.628	#VALUE!	1.50897	1.22096	1.25779	1.42871	1.22568	1.17847	1.20585	0.797923	1.79131	4.79131	3.54674	4.94712	6.71294	8.00472	8.80076	8.54391	2.339		21	19	2		ubp69; MGC93284; Usp2	ubiquitin-specific, cysteine protease; Rattus norvegicus deubiquitinating enzyme Ubp69 (ubp69) mRNA, complete cds.; ubiquitin specific peptidase 2; Ubiquitin specific peptidase 2	NM_053774	AF106659
R000094_01	Plat				5.05355		1.067	#VALUE!	0.933	1.2444	0.930867	0.969815	0.847128	0.979552	#VALUE!	#VALUE!	1.16066	1.91626	1.92405	3.78578	5.96105	5.41383	4.71276	3.57352	5.18208	4.92697		53.6667	85.4069	2		Plat; tPA; PATISS	synonyms: tPA, PATISS; Rattus norvegicus plasminogen activator, tissue, mRNA (cDNA clone MGC:72909 IMAGE:6920438), complete cds.; Plasminogen activator, tissue	NM_013151	BC061565
Rn30000265	Sirt1				5.04146		1.226	1.059	0.715	1.01417	1.045	1.14068	1.04926	1.10454	1.06414	1.2438	1.77853	2.75974	4.44685	4.92523	5.25904	4.94011	7.06201	7.31821	6.91637	4.58398		58	16	3		sirtuin	sirtuin 1 ((silent mating type information regulation 2, homolog) 1 (S. cerevisiae) (predicted)	XM_228146	-	GTGCTGGAGGATCTGGAGCTGACGGAGGGGATCAAGAGGCAGTTAATGAA
Rn30019314	Myd116				5.0152		0.991	1.302	0.707	1.52986	0.926167	1.01303	0.97937	1.31162	1.81542	2.37785	2.7481	2.62866	5.14549	4.65689	5.59501	4.7937	7.68295	7.12921	4.73941	3.02063		71.6667	35.9212	3		Peg-3	Rattus norvegicus progression elevated gene 3 protein mRNA, complete cds.; myeloid differentiation primary response gene 116	NM_133546	AF020618
R002244_01	Klf6		4		5.00496		1.141	1.153	0.706	1.15929	1.14564	1.08606	0.968142	1.3132	1.94373	2.38188	3.73728	4.09723	5.33719	5.51221	4.99835	4.50434	4.28341	4.65825	4.1928	2.77534		1222.33	747.097	3		Klf6	liver regeneration-related protein LRRG002; Rattus norvegicus Aa1017 mRNA, complete cds.	NM_031642	AY318957	GGTCTTTTGAGGGCTACAAAAGTCATGTCAGAAGCGGCATAGCACCCACGGTGCATGGTGTTTGGGTGAC
Rn30003778	Irak3				4.99592		1.134	0.308	1.559	1.70181	1.31043	1.53058	1.5166	1.894	1.47991	1.66511	1.72801	1.57775	1.77344	3.57659	5.16832	6.24287	9.1922	12.4386	10.1811	5.7781		25.6667	30.4357	3		Irak3		XM_235183	-
Rn30016834	Xirp1				4.95841		0.259	1.389	1.352	0.785847	0.985102	1.24209	1.05959	1.56238	1.42086	1.62197	1.86778	1.86965	3.12291	3.11732	5.24581	6.5121	7.77467	9.32588	11.1117	8.12291		31.6667	31.2623	3		Cmya1_predicted	cardiomyopathy associated 1 (predicted)	XM_236702	-	GACCATTCTCAACAATGACAATGACGTCAGCCCACCACAAAAGCACCCTAGCTCCCCAAAACAGCAGCCT
R004441_01	Slc25a25		3.4		4.93473		0.884	0.984	1.132	1.06751	1.03506	1.20515	0.953376	1.36404	1.38083	1.74562	2.11376	2.60388	3.62439	4.12794	5.28273	5.39351	5.22454	5.98993	5.83663	4.81052		67.3333	11.9304	3		Pcscl; Mcsc; Slc25a25	PCSCL; Rattus norvegicus peroxisomal Ca-dependent solute carrier-like protein (Pcscl) mRNA, complete cds.; solute carrier family 25 (mitochondrial carrier, phosphate carrier), member 25; Solute carrier family 25 (mitochondrial carrier, phosphate carrier), member 25	NM_145677	AY043169	GGAACCCAGAGGATTTGTGCTGCCTGCATGGGCCTAATGTCCTCTGAGCTGCCCCTAAACCCTGTCAGGA
R002765_01	Hk2				4.89787		1.119	0.563	1.318	1.10874	1.36444	1.26965	1.41514	1.64107	1.36223	1.52755	1.47245	1.83946	2.22741	4.89566	4.57715	5.22079	7.04482	6.92359	7.10985	8.40705		164.667	184.782	3		HKII; Hk2	Rat hexokinase type II (HKII) mRNA, complete cds.; hexokinase 2; Hexokinase 2	NM_012735	M68971
Rn30005259	Ssfa2				4.79479		0.942	0.844	1.215	1.00998	0.968386	1.10815	2.38769	1.39434	1.21464	1.56073	1.37937	1.7421	2.81032	1.92679	6.12978	6.32779	7.01997	10.4343	11.1298	8.18136		99.6667	20.232	3		Ssfa2_predicted		XM_230036	-
Rn30017077	Slc20a1		1.7		4.72767		#VALUE!	#VALUE!	1	1.515	0.994	1.189	1.969	1.875	#VALUE!	2.815	2.246	2.759	3.918	3.404	3.779	7	5.6	13.58	10.63	7.032		3	6.08276	1		Slc20a1	SOLUTE CARRIER FAMILY 20 (PHOSPHATE TRANSPORTER), MEMBER 1. [Source:RefSeq;Acc:NM_031148]	NM_031148	-	GGTGGCTGGCCTGCACCCATTTCAGAAGGCTGCAGGCTAGTGTATGCTGA
Rn30025929	Enpp7				4.7276		0.892	0.97	1.138	1.34379	1.06003	1.10232	0.923602	0.991814	1.58254	1.93588	1.77217	2.47067	3.82128	3.6985	4.38063	6.10368	6.71214	6.39018	6.22237	2.09277		184.333	83.7277	3		Enpp7	ectonucleotide pyrophosphatase/phosphodiesterase 7	-	-	GAATATAATTATCACTGACGTCACGGCGAACTGCCTCACCGTCACTTTCAAGGAATACGTGACGGTGTAG
Rn30010667	Ccnl1				4.51235		#VALUE!	0.798	1.202	#VALUE!	1.0202	0.636364	1.04377	1.89731	#VALUE!	#VALUE!	3.7037	7.16498	5.27778	6.22896	3.30976	3.99832	3.15152	2.40572	2.48653	0.952862		10	9.16515	2		Cyclin L1	CYCLIN L1. [Source:RefSeq;Acc:NM_053662]	-	-	TGTTCATGTCAAGCATCCCCATAAGGTGAGTTCTAAAGTGCAGACAATACAATTCGTAAGTATTAGGGCT
R001278_01	F3		5		4.50814		1.151	1.028	0.821	1.3352	0.952187	1.07884	1.18642	1.57553	1.66862	2.99771	3.46465	3.38988	4.39471	4.42828	5.41099	3.68515	3.05341	2.40412	2.7238	3.02442		801	463.107	3		F3; MGC93621	Rattus norvegicus coagulation factor III, mRNA (cDNA clone MGC:93621 IMAGE:7096602), complete cds.; Coagulation factor III	NM_013057	BC081846	ACCTTTGAGGAGTGATGCCATAGGCTCTAGAACAGGAAAGTGGGATTTGGGTGGACTTTTCCAACAGTTG
Rn30000267	Sirt1				4.45262		1.022	1.035	0.943	0.573404	0.866206	1.09191	0.768605	0.856446	1.04067	0.851566	1.14925	2.4815	2.93534	3.86499	4.30419	5.18869	7.28223	6.42456	7.63359	6.11712		58.3333	62.2281	3		Sirtuin	sirtuin 1 ((silent mating type information regulation 2, homolog) 1 (S. cerevisiae) (predicted)	XM_228146	-	TGGTATTTATGCTCGCCTTGCTGTGGACTTCCCGGATCTCCCAGATCCTCAAGCCATGTTCGATATTGAG
Rn30005966	Usp2				4.39451		1.004	1.012	0.984	1.08093	1.16221	1.0149	1.23535	1.18761	1.35422	1.39384	1.68947	1.84084	3.1595	3.4978	4.26583	5.41991	6.45005	5.67795	5.80393	2.92381		840	318.84	3		Usp2	UBIQUITIN SPECIFIC PROTEASE 2. [Source:RefSeq;Acc:NM_053774]	NM_053774	-
Rn30012452	Mxi1				4.34856		0.916	0.975	1.109	0.735577	0.85637	0.915865	0.96274	0.531851	0.872596	0.914062	1.0024	0.77524	1.74159	3.08113	3.83654	6.128	8.82332	9.9393	11.0138	8.71875		191.333	100.381	3		Mxi1; MXI-WR	synonym: MXI-WR; Rattus norvegicus Max interacting protein 1, mRNA (cDNA clone MGC:93544 IMAGE:7133853), complete cds.	-	BC081824	ACATAACAGTGCAGGGCGAAGTGCTCACTGGGCCAGTTCAATACCGTCTCTCAAATTGGGTTCATGACGC
Rn30011982	Dnajb4				4.31281		0.99	1.005	1.005	1.06881	0.856949	0.962879	0.892259	1.06474	1.37574	1.73699	2.75555	3.16297	3.51743	3.52965	4.68945	4.71933	2.99185	5.30466	4.49525	2.75826		194	17.3205	3		Dnajb4	Rattus norvegicus DnaJ (Hsp40) homolog, subfamily B, member 4, mRNA (cDNA clone MGC:94459 IMAGE:7134832), complete cds.	NM_001013076,XM_215722	BC083638
Rn30012454	Mxi1				4.29835		0.771	0.94	1.289	0.670165	0.910045	0.961019	0.850075	0.883058	0.712144	0.728636	0.856072	0.955022	1.58171	2.65517	3.91154	6.32834	7.45277	10.5592	10.8546	7.78711		135	79.8686	3		Mxi1; MXI-WR	synonym: MXI-WR; Rattus norvegicus Max interacting protein 1, mRNA (cDNA clone MGC:93544 IMAGE:7133853), complete cds.	NM_013160	BC081824	GGAAAGCACAGAGTTCTCCCATGGAGAAGTGGACAACATCAGTACCACCAGCATCAGCGACATCGATGAC
Rn30021835	Irs2				4.26109		0.856	1.249	0.895	1.08873	1.19018	1.40618	0.891273	1.63964	1.45527	2.29745	3.37964	3.18	3.528	3.75709	5.04	3.98618	5.60618	3.41455	5.17091	2.90836		68.6667	6.50641	3		Irs2	AGENCOURT_26731110 NIH_MGC_255 Rattus norvegicus cDNA clone IMAGE:7316471 5', mRNA sequence.; Insulin receptor substrate 2	-	CO398387
R002035_01	Emd				4.25997		1.11	0.941	0.949	1.16662	1.16499	1.16825	1.0095	1.35712	1.58833	2.07191	2.68738	3.36554	4.05834	3.8711	4.56879	4.34003	3.38833	4.60054	5.39349	4.99213		922	213	3		Emd	Rattus norvegicus emerin, mRNA (cDNA clone MGC:72923 IMAGE:6919042), complete cds.; Emerin	NM_012948	BC059151
R000750_01	Tsc22d3				4.25674		0.897	1.082	1.021	1.52503	1.10911	1.4923	0.930039	1.17073	1.25738	1.64634	2.43582	3.76829	3.8896	3.64506	4.08023	5.04493	4.30745	3.06354	4.50385	4.97176		57	18	3		Tsc22d3; Gilz; Dsipi	synonyms: Gilz, Dsipi; Rattus norvegicus TSC22 domain family 3, mRNA (cDNA clone MGC:72405 IMAGE:5598145), complete cds.	NM_031345	BC061979
R003319_01	Mxi1				4.21864		0.891	0.922	1.188	0.776755	0.73015	0.695627	0.852704	0.978711	1.00633	1.07365	0.864787	0.776755	1.50518	2.5374	3.53337	6.58516	7.32739	9.8527	12.145	8.8809		57.3333	59.8777	3		Mxi1; MXI-WR	synonym: MXI-WR; Rattus norvegicus Max interacting protein 1, mRNA (cDNA clone MGC:93544 IMAGE:7133853), complete cds.	NM_013160	BC081824
Rn30016337	Net1				4.20637		0.403	1.571	1.026	0.378538	1.01179	1.02594	1.07193	1.27005	1.35849	1.69811	2.63208	2.52594	3.25472	3.55542	4.45047	4.61321	3.48467	8.58608	7.80071	5.79835		40.3333	33.2916	3		Net1	Rho guanine nucleotide exchange factor (GEF) 8	-	-	TGATGAGATCGGAGGTCTCCTGCCCATTAAAAGGACGATCCGGGTCTTAGATGTTAATAACCAGCCCTTC
Rn30012680	Tsc22d3				4.18396		1.049	1.181	0.77	1.10646	0.891314	0.773719	0.753675	0.880624	#VALUE!	1.56882	1.67706	2.20624	2.62584	3.06682	3.85791	5.62717	4.03563	3.41158	5.19287	4.64499		34.3333	23.1805	3		Tsc22d3; Gilz; Dsipi	synonyms: Gilz, Dsipi; Rattus norvegicus TSC22 domain family 3, mRNA (cDNA clone MGC:72405 IMAGE:5598145), complete cds.	NM_031345	BC061979
Rn30006089	Ddit3				4.16737		1.176	0.828	0.997	1.45297	1.31314	1.48729	1.31059	1.45932	1.34364	1.59534	1.84831	1.80381	2.42924	3.0928	4.26483	5.14449	4.24322	4.95	5.04153	3.35212		209	129.95	3		Ddit3	DNA-DAMAGE INDUCIBLE TRANSCRIPT 3. [Source:RefSeq;Acc:NM_024134]	-	-
R002756_01	Fst		6		4.11961		1.046	1.031	0.923	1.08962	1.13106	1.10276	1.1533	1.25741	0.993598	1.20889	1.26044	1.41813	2.28336	2.93026	3.67722	5.75135	8.36624	11.8464	14.1004	15.3841		219.667	42.2532	3		Follstatin		NM_012561	-
Rn30014099	Dusp10				4.08755		0.999	0.968	1.033	0.932879	0.768482	1.05642	0.438716	1.00097	0.925097	0.789883	0.912451	1.62062	2.21693	2.26265	4.18677	5.81323	16.4786	3.23054	4.5963	1.55447		49.3333	12.0968	3		Dusp10		NM_001034934, XM_237085	-
R003851_01	Prkab2				4.06508		1.138	0.887	0.975	0.953211	0.931519	1.05657	0.885581	1.07954	1.49936	1.66142	2.19991	2.20247	2.89664	4.29009	3.69545	4.2097	7.17907	6.37516	9.74011	9.20672		63	65.8483	3		Prkab2; MGC93432	Rattus norvegicus protein kinase, AMP-activated, beta 2 non-catalytic subunit, mRNA (cDNA clone MGC:93432 IMAGE:7135534), complete cds.; Protein kinase, AMP-activated, beta 2 non-catalytic subunit	NM_022627	BC078821
Rn30017079	Slc20a1				4.0487		1.155	1.068	0.777	0.770498	0.847232	0.822004	0.861948	0.796776	1.47057	1.48739	1.28767	1.64191	3.31114	3.4131	3.7726	4.96041	8.98213	7.42642	7.54415	7.33707		203.667	4.72582	3		PiT-1; Slc20a1	Rattus norvegicus mRNA for RPHO-1, complete cds.; solute carrier family 20 (phosphate transporter), member 1; Solute carrier family 20 (phosphate transporter), member 1	NM_031148	AB000489
Rn30019764	Rhob		2.6		4.04661		0.888	1.204	0.908	1.07919	1.25566	1.07104	0.9	1.18914	1.42534	1.6819	2.59548	2.56018	3.48733	4.3371	4.0629	3.73982	4.03032	2.68371	2.54253	2.44751		807.667	84.0377	3		rhoB; Arhb; Rhob	Rat rhoB gene mRNA, complete cds.; ras homolog gene family, member B; Ras homolog gene family, member B	NM_022542	M74295
Rn30002615	Socs3				3.99196		0.719	0.986	1.295	0.65084	0.896275	0.891892	1.26443	1.10665	1.40029	1.56684	2.08619	1.7794	2.67348	4.43535	3.21695	4.32359	5.44996	3.63331	2.89043	1.56245		200.333	172.309	3		SOCS-3; Cish3; Ssi-3; Socs-3; Socs3	Rattus norvegicus suppressor of cytokine signaling-3 (SOCS-3) mRNA, complete cds.; suppressor of cytokine signaling 3; Suppressor of cytokine signaling 3	NM_053565	AF075383
Rn30019188	Il6ra				3.91068		#VALUE!	#VALUE!	1	#VALUE!	0.897603	0.877996	1.18301	0.607843	0.67756	0.906318	1.1634	1.1634	1.66449	3.21569	3.35512	5.16122	5.91285	6.71678	4.21786	1.10022		3.33333	9.45163	1		IL6-R; Il6r; IL6R1; Il6ra	Rat liver interleukin 6 receptor ligand binding chain mRNA, complete cds.; interleukin 6 receptor, alpha; Interleukin 6 receptor, alpha	NM_017020	M58587
Rn30016760	Trp53inp2				3.85342		0.892	1.697	0.411	1.29452	1.31507	1.26986	1.36027	1.13836	1.1589	0.908219	2.09589	2.07123	3.09863	3.64932	3.20959	4.70137	6.86301	5.92192	7.74247	17.511		13.6667	13.4288	3		Trp53inp2	tumor protein p53 inducible nuclear protein 2	XM_342551	-
R004853_01	Siah2				3.84826		0.974	0.957	1.07	1.0488	1.11197	1.03075	1.07086	0.917447	1.17914	1.19218	1.42179	1.78275	3.20655	2.9639	4.1611	4.41979	3.64873	5.35628	6.13436	1.93917		118.667	30.1717	3		Siah2	Rattus norvegicus Siah2 mRNA for siah2 protein, complete cds.; seven in absentia 2; Seven in absentia 2	NM_134457	AB067815
Rn30012188	Pric285				3.84237		#VALUE!	1	#VALUE!	0.362617	0.714019	1.02804	1.60187	1.19252	0.852336	#VALUE!	2.02991	1.59252	2.50467	2.2729	3.12897	6.12523	6.45607	5.41682	5.89533	2.39813		2	3.4641	1		Pric285	peroxisomal proliferator-activated receptor A interacting complex 285	XM_230961	-
Rn30018505	Dusp8				3.75854		0.98	1.166	0.854	0.792933	1.00212	1.01625	1.39929	0.974558	1.24028	1.81131	1.89823	3.21979	4.52862	3.19364	4.83039	3.25159	2.70883	3.38375	3.89541	2.04099		71.3333	12.7017	3		Dusp8_predicted		XM_341963	-
Rn30001892	Ccng2				3.74694		#VALUE!	0.589	1.411	0.84154	0.814682	0.932856	0.961504	0.542525	1.01343	1.06535	1.25515	1.70457	2.57654	2.06625	3.49508	5.6795	4.59803	6.40645	5.62757	8.61773		48	66.5733	2		Cyclin G2		XM_223270	-
Rn30003777	Irak3				3.73573		0.51	1.409	1.08	0.875	1.25856	1.04966	1.50685	1.08048	0.994863	1.65753	1.70034	1.52226	1.74315	2.56336	3.24486	5.39897	7.02397	7.5411	8.30479	7.93322		58	47.1275	3		Irak3_predicted		XM_235183	-
Rn30001955	Agpat9				3.68741		1.056	0.796	1.147	1.26259	1.34676	1.1795	1.36619	1.46655	1.51942	1.41799	1.42662	1.24101	1.78921	2.8705	3.83309	4.35863	5.40216	7.57986	7.19892	7.73309		149.333	110.663	3		Agpat9	1-acylglycerol-3-phosphate O-acyltransferase 9	NM_001025670.1, XM_223200	-
R005073_01	Gadd45g		2.8		3.6865		1.005	1.12	0.875	1.11074	1.23221	1.74018	2.15706	3.36994	6.0184	6.45828	6.16933	5.87761	5.14417	4.00767	3.77117	3.28067	2.66595	2.48742	3.28344	2.80031		2124.33	815.717	3		Gadd45g		XM_237999	-	TTGGTACAGCTGCAGGAGAGGCCACTGCAGGAGCGAGCCGGACTTAGCAGACTGCACTGCTCTTTCAAAA
Rn30000479	Ddit4				3.68337		#VALUE!	#VALUE!	1	0.469248	0.751708	0.653759	0.658314	0.667426	0.667426	0.542141	0.952164	0.671982	1.34624	3.01139	3.41913	4.61959	4.56036	6.1549	5.90433	6.57631		8.66667	18.5831	1		Rtp801; Ddit4	rRTP801; Rattus norvegicus RTP801 mRNA, complete cds.; DNA-damage-inducible transcript 4	NM_080906	AF334162
Rn30011813	Gdnf				3.66565		0.564	1.436	#VALUE!	0.704268	0.89939	1.1753	0.891768	0.804878	1.09451	0.881098	1.66159	1.51982	1.84604	3.85366	3.69512	3.44817	4.18902	4.99695	5.38872	5.31555		21.3333	30.2875	2		Gdnf	glial cell derived neurotrophic factor	NM_019139	-
Rn30009219	Spry2		2.5		3.65291		0.979	1.178	0.844	0.99904	0.943378	0.931862	1.09117	1.22745	1.34165	1.88484	2.20921	2.3023	3.59981	4.42514	3.66987	2.86372	0.754319	2.16987	2.3023	1.13916		274.667	97.7463	3		Spry2	Rattus norvegicus sprouty homolog 2 (Drosophila), mRNA (cDNA clone MGC:105639 IMAGE:7320532), complete cds.; Sprouty homolog 2 (Drosophila)	NM_001012046	BC089116
R002279_01	Fosl1		8		3.58975		0.891	1.166	0.943	1.15226	0.859532	1.31053	1.0667	1.29895	1.84902	1.9243	2.79219	3.2567	3.38473	3.32747	3.368	4.07377	3.99914	4.03774	4.2121	2.85717		395.667	215.038	3		Fra-1; fra-1; Fosl1	fos-related antigen; Rat fos-related antigen (Fra-1) mRNA, complete cds.; fos-like antigen 1; Fos-like antigen 1	NM_012953	M19651
Rn30022897	Prkca				3.58438		#VALUE!	#VALUE!	1	2.5272	2.98326	4.33891	1.6569	2.54812	3.58159	2.39331	5.01255	3.19247	5.35983	3.77406	2.54812	4.43096	4.1841	3.44351	4.66109	4.16736		2	3.4641	1		PKC alpha	protein kinase C, alpha	XM_343975	-	TCCTTACGTGAAGCTGAAACTTATTCCTGACCCCAAGAATGAGAGCAAACAGAAAACCAAAACCATCCGA
R001394_01	Unc13a				3.58151		#VALUE!	#VALUE!	1	#VALUE!	2.85401	2.75912	1.32117	2.92701	1.82482	2.16788	2.9562	2.14599	3.14599	2.53285	3.17518	5.0365	4.80292	7.37226	11.4526	12.7737		1	1.73205	1		Unc13h1; Unc13a	Rattus norvegicus Munc13-1 mRNA, complete cds.; unc-13 homolog A (C. elegans); Unc-13 homolog A (C. elegans)	NM_022861	U24070
Rn30000960	Vps37				3.57678		0.819	0.75	1.431	0.873727	0.841955	1.00815	0.863951	0.823625	0.893279	0.901833	1.22444	1.30998	2.38656	3.02077	3.40692	4.30265	5.17271	#VALUE!	3.69532	2.07373				3			Vacuolar protein sorting 37 homolog B (S. cerevisiae)	XM_213769		TCCTCTAGATGCCTTTATTGATGTCTACCAGAGCAAGCGGAAGCTGGCACACATACGACGTGTCAAAGTG
R002729_01	Cyr61		6		3.54582		1.112	0.939	0.949	1.31034	1.40634	1.7493	1.90028	2.98229	4.14166	4.84157	6.35042	5.04101	6.37279	5.15937	3.57502	1.90308	1.27493	1.23299	1.32246	1.64119		8074.67	1423.47	3		Cyr61; MGC93040	Rattus norvegicus cysteine rich protein 61, mRNA (cDNA clone MGC:93040 IMAGE:7122117), complete cds.; Cysteine rich protein 61	NM_031327	BC081689	CTAAAGGTCTCCTGGGTTTCTAGTGTGGGTCGGACAGAGGTGTTGAGCATCGTGGAGACGTGGGCAGACG
Rn30017078	Slc20a1				3.54092		1.053	0.991	0.956	0.569852	0.784545	0.794823	0.616673	0.773125	1.1397	1.43091	1.54511	1.70727	3.42254	3.0137	3.84279	3.76627	4.55653	5.39931	5.6437	5.72136		291	53.3292	3		PiT-1; Slc20a1	Rattus norvegicus mRNA for RPHO-1, complete cds.; solute carrier family 20 (phosphate transporter), member 1; Solute carrier family 20 (phosphate transporter), member 1	NM_031148	AB000489
Rn30022658	Dos				3.53455		#VALUE!	#VALUE!	1	1.25285	1.08314	0.92369	0.911162	1.14351	0.916856	2.16401	3.36105	2.6082	3.73462	3.09681	3.99886	3.50797	4.99544	3.66401	2.55923	2.36902		4.33333	7.50555	1		Dos	downstream of Stk11 (predicted)	XM_234901	-	TAGCATCGATGAGAAGACGGACGCTCTTTTCCATGAATTCCTGCGCCACGATCCTCATTTTGATGATGCT
Rn30006087	Ddit3				3.53117		1.138	0.796	1.066	1.55709	1.32874	1.34211	1.37733	1.26923	1.32146	1.39555	1.63846	1.8498	2.41093	2.86883	3.64008	4.08462	4.7587	5.54696	4.80486	4.29352		306	52.5642	3		Ddit3	DNA-DAMAGE INDUCIBLE TRANSCRIPT 3. [Source:RefSeq;Acc:NM_024134]	-	-
Rn30000102	Pik3r3				3.51778		1.14	0.86	#VALUE!	0.764361	1.0551	1.3857	1.19461	1.43962	1.48769	1.58617	2.05041	2.81946	1.5803	3.01172	3.81008	3.73154	2.57444	3.2837	1.99297	2.48652		19.6667	17.0392	2		Pik3r3	Rattus norvegicus mRNA for phosphatidylinositol 3-kinase p55 subunit, complete cds.; phosphatidylinositol 3 kinase, regulatory subunit, polypeptide 3; Phosphatidylinositol 3 kinase, regulatory subunit, polypeptide 3	NM_022213	D64047
Rn30017754	Gnat2				3.50344		#VALUE!	#VALUE!	1	1.05498	1.17698	#VALUE!	0.929553	1.02749	0.819588	1.33333	1.67526	2.49828	2.75601	3.69931	3.19588	3.61512	2.24742	4.76117	7.50859	10.6529		7.66667	17.7858	1		Gnat2	guanine nucleotide binding protein, alpha transducing 2	XM_345271	-
Rn30000240	RGD1304704				3.48003		0.96	0.882	1.159	1.1319	0.974952	0.994927	1.09004	1.11287	1.02441	0.979708	0.943564	0.921687	0.987318	0.98922	0.927394	8.52346	0.993025	0.934052	1.0168	0.734306		4128.33	723.793	3		RGD1304704	similar to Hypothetical protein CGI-99	XM_217550	-
Rn30002510	Tob1				3.47389		1.132	0.849	1.018	0.910138	0.906682	0.829493	0.955069	0.922811	1.13479	1.23157	1.55415	1.76037	2.48502	2.54378	3.61866	4.25922	5.65207	5.49309	4.98618	3.8629		239.333	216.505	3		Tob1	tob family protein; Rattus norvegicus TOB1 mRNA, complete cds.; transducer of ErbB-2.1; Transducer of ErbB-2.1	NM_133317	AF349723
R003568_01	Jun		2.6		3.47388		0.98	1.039	0.98	1.09542	1.42004	1.27612	0.777186	0.916311	1.82143	2.22921	2.41791	3.70522	4.67111	3.95469	3.66045	2.8065	1.6823	1.1178	2.25959	1.91258		223.667	97.7258	3		Jun	Rattus norvegicus Jun oncogene, mRNA (cDNA clone MGC:93192 IMAGE:7124370), complete cds.	NM_021835	BC078738	AGGCTTCGTGCGCGCCCTAGCTGAACTGCATAGCCAGAATACGCTGCCCAGTGTCACCTCCGCGGCACAA
Rn30013363	Nedd9				3.46487		1.094	0.964	0.941	1.12237	1.35422	1.11007	1.15925	1.11183	1.15574	1.19438	1.29801	1.90574	2.76112	2.84016	3.75878	3.79567	3.75176	3.74297	4.11358	3.82201		78	53.2259	3		Nedd9		NM_001011922	BC085812,CF110702
R002890_01	Per2				3.43798		0.38	1.696	0.923	0.790397	0.671283	0.704524	0.728532	0.709141	0.668513	0.734072	1.18006	0.958449	1.4109	2.27978	4.05171	3.98246	5.53555	5.5614	6.8615	5.66297		31	17.7764	3		rPer2; rPER2	Rattus norvegicus mRNA for rPER2, complete cds.; period homolog 2 (Drosophila); Period homolog 2 (Drosophila)	NM_031678	AB016532
Rn30026471	Usp36				3.43349		0.955	1.273	0.772	1.22958	1.1849	1.28814	0.816641	0.995378	0.950693	1.61171	2.86287	2.33128	3.75963	3.2604	3.28814	3.75193	2.151	2.77042	3.02157	0.902928		21.3333	2.51661	3		Usp36	ubiquitin specific peptidase 36	XM_221143	-
R004760_01	Cry2				3.41518		0.679	1.174	1.147	0.696429	0.683036	0.797619	2.51042	0.691964	0.894345	0.962798	0.952381	0.873512	1.17113	2.1503	3.72619	4.36905	6.32589	6.64732	5.86756	2.02232		67	35.7911	3		Cry2	photoreceptor; Rattus norvegicus cryptochrome 2 mRNA, complete cds.; cryptochrome 2 (photolyase-like); Cryptochrome 2 (photolyase-like)	NM_133405	AY033877
Rn30007767	Mthfr_predicted				3.38204		#VALUE!	#VALUE!	1	1.04871	1.01719	1.05158	1.46418	1.58166	#VALUE!	1.31232	2.15186	1.66189	1.35817	2.62178	2.89971	4.62464	5.30946	3.44986	4.75358	2.50716		0.333333	3.51188	1		Mthfr; Mthfr_predicted	Rattus norvegicus methylenetetrahydrofolate reductase mRNA, partial cds.; 5,10-methylenetetrahydrofolate reductase (NADPH) (predicted)	XM_342975	U57049
Rn30006759	Kbtbd10				3.3621		1.379	0.832	0.789	1.30228	1.01006	1.26893	1.07994	1.07517	1.15617	1.30228	1.57702	2.07253	2.49974	2.2631	3.56061	4.26257	4.70884	7.6469	6.31128	5.99206		52.6667	28.2194	3		krp1; Krp1; Sarcosin; Kbtbd10	Rattus norvegicus mRNA for Kelch related protein 1 (krp1 gene).; kelch repeat and BTB (POZ) domain containing 10; Kelch repeat and BTB (POZ) domain containing 10	NM_057191	AJ293948
Rn30023475	Mex3b				3.33448		1.351	0.426	1.222	1.06265	0.631968	0.985693	0.999013	1.18106	0.843611	1.16478	1.07005	1.2521	1.91367	2.46275	3.12728	4.41342	4.3483	5.51455	3.15984	2.35915		20.3333	14.1892	3		Mex3b	mex3 homolog B (C. elegans)	XM_218846	-
Rn30017218	Arl5b				3.33302		0.923	1.112	0.965	0.657945	0.991912	0.897716	0.947669	0.987631	1.00618	0.866318	1.16889	1.52284	2.39058	2.10514	3.28259	4.61132	5.78877	5.48335	6.18126	3.36537		60.6667	48.439	3		Arl5b	ADP-ribosylation factor-like 5B	NM_001015031, XM_344635	-
Rn30014642	Mafb				3.29878		0.689	1.45	0.861	0.936204	0.899522	0.990431	1.16906	0.958533	0.92504	1.37002	1.25518	1.35407	2.68421	2.46411	2.91228	4.51994	3.79426	4.35885	5.57097	2.70016		59.3333	50.8462	3		Krml; b-maf; Mafb	maf-related bZip transcription factor; rat MafB homolog; Rattus norvegicus transcription factor Maf1 mRNA, complete cds.; v-maf musculoaponeurotic fibrosarcoma oncogene family, protein B (avian); V-maf musculoaponeurotic fibrosarcoma oncogene family, protein B (avian)	NM_019316	U56241
Rn30018345	Fbxo27				3.27258		0.848	1.423	0.729	1.53244	0.937023	0.875	1.15744	0.853053	0.737595	2.21469	1.31393	1.54866	2.43607	2.52481	2.99714	4.2958	5.77576	4.53435	4.67748	3.60973		30.3333	8.0829	3		Fbxo27	near gene similar to F-box only protein 26 (F-box only protein 17)	XM_344875	-	TCACCAGAACGTCATAGAGAAGTTCTCCTCTGTGCCGGACCCCATTGAACAGTGGAACAACGATGTCTAC
R002422_01	Ccnl1				3.26247		1.052	0.984	0.964	0.894329	0.769755	0.86365	0.871088	0.91757	1.06817	1.54788	2.02107	2.4106	2.86892	3.3449	3.8246	2.61791	2.12798	1.70127	1.53765	0.989154		573.333	735.141	3		Ccnl1; Ania-6a; MGC93069	synonyms: Ania-6a, Ccnl; Rattus norvegicus cyclin L1, mRNA (cDNA clone IMAGE:7112372), complete cds.; Cyclin L1	NM_053662	BC085686
Rn30008664	Emx2				3.24008		0.991	0.64	1.369	1.01368	1.12038	1.19015	1.33584	0.917237	1.44665	1.56156	1.86731	1.94528	2.46033	2.26539	3.54788	3.90698	3.58687	3.30985	1.8632	1.87346		123.333	57.735	3		Emx2		XM_217652	-
Rn30002711	Ttyh2				3.19839		#VALUE!	0.999	1.001	0.536676	0.677809	0.675952	1.03435	0.659239	0.870938	0.681523	0.703807	0.685237	0.934076	2.07057	2.91736	4.60724	8.34726	10.2581	7.64531	12.0854		-		2		Ttyh2		-	-	TCCCAGCATGAGAGCCACCTACATGTCCGTGGCGGATGAACACCTGAGACACTACGAGTTCCCATCCTAG
Rn30006495	Lmod1				3.19251		1	#VALUE!	#VALUE!	2.40963	1.58396	1.5369	1.25775	1.53476	2.03209	#VALUE!	1.79572	2.00107	2.72086	1.06952	4.38503	4.12299	10.8984	7.35936	7.53369	7.70053		8.33333	14.4338	1		Lmod1		XM_222660	-
Rn30019280	Hdac5				3.18932		0.857	0.893	1.25	1.1475	1.40341	1.06329	0.594386	1.14254	0.744634	1.24656	0.741332	1.31921	2.40396	2.37589	3.16015	4.03192	1.66593	1.55696	3.54155	1.65438		83.6667	25.4231	3		Hdac5	Histone Deacetylase 5	XM_213469	-	GGATGAAGCAGTCTTGCAGCAAAAGCCCAGCATCAATGCAGTTGCCACACTAGAGAAAGTCATCGAGATC
Rn30013278	RGD1359509				3.18596		1.175	1.011	0.814	0.810206	0.84167	0.895522	0.793263	0.971158	0.807785	1.07644	1.05647	1.61497	2.34954	3.16216	3.35216	3.04357	4.91569	3.06111	2.39552	1.99193		337	229.19	3		RGD1359509; MGC109115	synonym: MGC109115; Rattus norvegicus similar to hypothetical protein FLJ13448, mRNA (cDNA clone MGC:109115 IMAGE:7380093), complete cds.; Similar to hypothetical protein FLJ13448	NM_001009671	BC088273
Rn30017807	Ctrl				3.18187		0.938	0.938	1.125	2.32969	1.51406	1.54688	1.45875	1.44469	2.03719	1.98187	1.93406	2.75531	3.23063	3.12375	3.1125	3.30937	3.13969	2.95688	2.4825	1.16063		10.6667	1.1547	3		Ctrl	Rattus norvegicus mRNA for chymopasin, complete cds.; chymotrypsin-like; Chymotrypsin-like	NM_054009	AB020757
Rn30026555	Usp36				3.1699		0.759	1.313	0.928	0.756233	0.930748	0.84349	1.07064	0.948753	0.783934	0.961219	1.12742	1.10111	1.83795	2.55263	3.08449	3.87258	5.25762	3.62742	4.01524	0.68144		94.6667	20.0083	3		Usp36		XM_221143	-
R000557_01	Hspb2				3.13871		1.018	1.009	0.973	1.09372	0.986879	1.07123	0.982662	1.21603	1.29053	1.4508	1.46626	1.79241	2.1523	2.56279	3.05061	3.80272	4.9597	5.85661	5.35754	8.31256		4590.33	794.139	3		Heat shock factor 27	heat shock protein 1	NM_031970	-
R004448_01	Sphk1				3.13839		0.782	1.197	1.021	1.34464	1.36875	1.28437	1.34732	1.17321	1.43304	1.44509	1.90848	2.10938	2.4308	2.88214	3.45938	3.07366	3.51027	3.12723	3.58393	2.0625		222.333	81.0946	3		Sphk1	Rattus norvegicus sphingosine kinase 1, mRNA (cDNA clone MGC:93229 IMAGE:7132896), complete cds.; Sphingosine kinase 1	NM_133386	BC081738
Rn30001810	Rcan1		1.7		3.08664		1.053	0.863	1.083	0.735115	0.880534	0.778626	0.925191	1.19771	1.45076	1.59847	1.51374	1.6271	2.05305	2.71145	3.05496	3.49351	4.63397	3.56908	3.15229	1.73473		79.3333	55.9673	3		Dscr1; Mcip1	synonym: Mcip1; Rattus norvegicus Down syndrome critical region homolog 1 (human), mRNA (cDNA clone MGC:91448 IMAGE:7103498), complete cds.	NM_153724	BC072478	GGAGATGGAGAGAATGAAGAGACCCAAGCCAAAAATCATCCAGACTCGGAGGCCAGAGTACACACCCATC
Rn30001811	Rcan1									0.424	0.605	0.581	0.776	0.705	0.919	1.071	1.358	1.459	2.024	2.729	3.518	4.199	4.793	2.336	3.272	0.772		None		None		Rcan1, Dscr1; Mcip1	synonym: Mcip1; Rattus norvegicus Down syndrome critical region homolog 1 (human), mRNA (cDNA clone MGC:91448 IMAGE:7103498), complete cds.	NM_153724	BC072478	TGATTGCCTGTGTGGCAAACGGTGATGTCTTCAGCGAAAGTGAGACCAGG
R000002_01	Tgm2				3.05621		0.8	#VALUE!	1.2	1.08758	0.922876	#VALUE!	1.55033	1.37778	0.888889	0.904575	1.66275	1.33333	1.25752	2.3085	3.10065	3.75948	6.27712	10.1516	12.8941	40.8366		6	8.544	2		Tgm2; TgaseII	synonym: TgaseII; Rattus norvegicus transglutaminase 2, C polypeptide, mRNA (cDNA clone MGC:72474 IMAGE:5599202), complete cds.; Transglutaminase 2, C polypeptide	NM_019386	BC062062
Rn30017005	Plk3				3.04377		0.952	0.953	1.095	0.711662	0.989899	0.578512	0.635445	0.842057	1.11111	1.38567	1.95592	2.08999	3.02204	3.76125	2.96327	2.4068	2.2213	1.52893	1.55647	0.51607		41.6667	45.3468	3		Fnk; Cnk; Plk3	Rattus norvegicus protein kinase FNK (Fnk) mRNA, partial cds.; polo-like kinase 3 (Drosophila); Polo-like kinase 3 (Drosophila)	XM_342888	AF136584
Rn30001900	Rasl11b				3.03264		0.816	0.695	1.489	1.17519	1.12296	1.29597	1.41023	0.825898	1.39391	1.42329	1.82481	1.93254	6.20239	1.95539	3.3852	3.75734	3.60065	4.50163	5.3667	11.0958		12.6667	11.7189	3		Rasl11b	Rattus norvegicus RAS-like family 11 member B, mRNA (cDNA clone MGC:94690 IMAGE:7192690), complete cds.	NM_001002830	BC083755
Rn30002977	Ier5				3.00592		0.759	1.096	1.145	0.995659	1.03828	1.10931	1.28216	1.39818	1.86701	1.94396	2.20916	2.07537	2.4483	3.29953	3.04144	2.6768	3.48185	3.24862	3.65943	3.5588		620	110.259	3		Ier5	UI-R-BJ1-aws-h-11-0-UI.s1 UI-R-BJ1 Rattus norvegicus cDNA clone UI-R-BJ1-aws-h-11-0-UI 3', mRNA sequence.; Immediate early response 5	-	BE113744
R000579_01	Herpud1				3.0051		0.776	1.194	1.031	1.31122	1.14456	1.23299	0.906463	0.897959	1.03912	1.14286	1.33503	1.54252	2.21088	2.29252	2.7483	3.97449	3.28231	4.7585	3.68878	2.35884		1449.67	392.627	3		Herpud1	homocysteine-inducible, endoplasmic reticulum stress-inducible, ubiquitin-like domain member 1	NM_053523	-
Rn30001684	Bcl6				3.00298		0.664	1.485	0.851	0.894395	1.10885	0.888708	0.917141	1.23071	1.39236	0.813972	1.7498	1.5857	1.69537	3.14379	2.9147	2.95045	3.08448	1.44923	1.71487	2.59951		32.3333	25.9294	3		Bcl6	AGENCOURT_28619027 NIH_MGC_250 Rattus norvegicus cDNA clone IMAGE:7381264 5', mRNA sequence.; B-cell leukemia/lymphoma 6 (predicted)	XM_221333	CO573472
Rn30018303	Magi3				2.96801		0.672	#VALUE!	1.328	1.60681	#VALUE!	1.46749	1.82663	2.17028	1.94427	1.6161	1.6935	3.03715	1.70279	1.43344	2.83901	4.63158	5.5418	5.23529	4.09907	4.50464		6.33333	6.50641	2		Slipr; Magi3	contains six PDZ, two WW, and one guanylate kinase domains; Rattus norvegicus scaffolding protein SLIPR (Slipr) mRNA, complete cds.; membrane associated guanylate kinase, WW and PDZ domain containing 3; Membrane associated guanylate kinase, WW and PDZ domain containing 3	NM_139084,XM_345763	AF255614
Rn30021802	RGD1561238				2.95427		1.264	1.621	0.115	1.29677	1.24725	1.12436	1.29861	1.67645	1.57924	1.47469	1.58107	1.48202	1.83602	2.12216	2.94021	3.80044	3.79677	4.75972	3.33639	1.04182		57.3333	45.3248	3		RGD1561238	Similar to ring finger protein 122 homolog	-	-	GCTAGAAGTGCGTTGCGTCTGCCCCATGTGCAACAAGCCCATTGCTGGCCCCACGGAGACCTCACAGAGC
Rn30001567	RGD1304790				2.9427		0.979	1.021	#VALUE!	0.785111	1.08979	0.830391	0.80046	0.819647	1.01228	1.74367	1.70223	1.27629	1.62394	1.93707	2.97698	3.91404	3.51957	2.48503	1.98235	3.15503		-		2		RGD1304790	Unknown	XM_237838	-	ACTTCCTCTGTCAGGCTGTGCTTCAGACATGAAGGCCCAACTGTCACAGCTTATTAGTGACCTGGGTGAC
Rn30002483	Sstr2				2.93843		#VALUE!	1	#VALUE!	0.863057	0.964968	1.26911	0.799363	#VALUE!	0.759554	0.845541	1.28185	1.34076	1.92834	1.91083	2.79777	4.10669	5.8949	5.77548	7.11943	2.07006		-		1		Smstr2; Sstr2	Rat somatostatin SRIF-1 receptor mRNA, complete cds.; somatostatin receptor 2; Somatostatin receptor 2	NM_019348	M96817
Rn30018041	Vegfa				2.93679		0.861	1.139	#VALUE!	0.779081	1.10362	1.26979	0.70088	0.928641	0.928641	1.50244	1.61193	1.20332	2.27175	2.08016	3.2737	3.4565	1.56305	2.97165	3.95112	3.61681		15.6667	14.2945	2		Vegfa	vascular endothelial growth factor A	NM_031836	-
Rn30014630	Kank1				2.9227		0.772	1.388	0.839	1.23789	1.27218	1.42079	1.45836	1.21992	1.25422	1.362	1.91236	2.08057	3.11595	2.38922	2.5509	3.82798	3.85084	4.11377	3.96843	3.49973		148.333	88.2345	3		Kank1	KN motif and ankyrin repeat domains 1	NM_001037197, XM_219925	-
Rn30002012	Stbd1				2.90091		1.305	0.679	1.016	1.26185	1.1265	1.42975	1.13335	1.33124	1.49486	1.56511	1.98487	1.96945	3.0454	3.06596	2.79269	2.84409	4.31496	3.69989	3.79669	2.42433		54.3333	17.6163	3		Stbd1, RGD1311800; MGC108973	Rattus norvegicus similar to genethonin 1, mRNA (cDNA clone MGC:108973 IMAGE:7321620), complete cds.; Similar to genethonin 1	XM_223233	BC089867
R000323_01	Atf4				2.89424		1.057	0.997	0.946	1.43759	1.38647	1.51278	1.15789	1.48271	1.6015	1.82256	2.26917	2.41504	2.54737	2.6782	2.81805	3.18647	3.24962	4.27669	3.57594	2.06466		7859.33	321.422	3		Atf4		NM_024403	-
Rn30001256	Unknown				2.89237		#VALUE!	1	#VALUE!	1.77122	1.78598	1.47048	1.75461	1.89114	1.8321	1.40037	1.9428	1.9262	2.5738	2.45572	2.90037	3.32103	5.369	5.82472	6.21956	4.20664		15.6667	27.1355	1		Unknown	Uncharacterized protein C7orf61 homolog	-	-	CAGTCGTGACAGCCGTTCCCTGATGACCGTAGTCAATTCAGTTTCTACGTTCATGTTCTCGGTGCTGCAG
Rn30016335	Net1				2.85944		0.659	1.173	1.169	1.0993	1.41399	1.07203	1.08252	1.17902	1.31538	1.42867	1.84825	1.74336	2.3958	2.83636	3.14685	2.5951	1.4958	3.31259	4.20629	4.16853		90	27.0555	3		Net1	Rho guanine nucleotide exchange factor (GEF) 8'; Neuroepithelial cell transforming gene 1	XM_225548	CV073396
Rn30020405	Cars				2.82754		#VALUE!	1	#VALUE!	#VALUE!	1.17725	0.835928	#VALUE!	0.949701	#VALUE!	#VALUE!	#VALUE!	2.07425	2	1.62156	3.51976	3.34132	3.48862	2.48982	3.15449	1.55569		7.33333	12.7017	1		Cars	cysteinyl-tRNA synthetase	-	-	AACAGAGGCCTTAGCCCAGATCCTGAAAGGTCAGAAGCAAGTCTTCAAAGGCAGAATGCTTGATGTAGGT
Rn30000704	Ler3				2.82376		1.015	0.689	1.296	0.784978	0.864507	0.950663	1.03093	1.22312	1.85935	2.16053	2.56775	2.83579	3.21944	3.99632	2.52356	1.9514	1.97349	1.50957	1.98822	3.77172		717.333	476.238	3		Ler3		NM_212505	-
Rn30014480	Unknown				2.81798		0.881	1.086	1.034	1.08021	0.995593	1.04716	0.932129	1.01543	0.949317	0.925518	1.21507	1.33539	1.93433	2.26355	2.99603	3.19436	3.13089	5.47774	5.81093	4.47818		301	127.424	3		Unknown	Near Krueppel-like factor 13 and Trpm1	-	-	CCCGCAGAGGAAGTACAAGTGCCACTACGCGGGCTGCGAGAAAGTTTACGGGAAATCTTCGCACCTCAAG
Rn30024997	LOC691813				2.81058		1.027	0.879	1.094	1.35447	1.24738	1.29903	1.11886	0.570769	0.844183	1.42377	1.69719	2.1218	2.88786	2.09534	2.8929	3.44351	4.17556	4.17808	5.52121	3.9601		93.6667	61.7441	3		LOC691813	similar to phospholipase A2, group IVC (cytosolic, calcium-independent	XM_223656	-	AAAAAACATCTTTCTTGGGGAGAAGGCTACCAAATGGAAGACGTCCGACGGGCAGATGGATGGCCTGACC
Rn30018645	Sars				2.80783		#VALUE!	#VALUE!	1	3.12989	2.01779	2.17972	1.6032	2.11032	#VALUE!	#VALUE!	#VALUE!	2.13523	3.49822	2.86121	3.26868	2.29359	2.9484	2.16904	2.62278	4.37544		2.66667	4.6188	1		Sars	seryl-tRNA synthetase	-	-	GAGGAAGAATAACCTCCGTTTCTCTACACAGAACAAGTTGGAGGCAGTGTCTTCCCTCTTTTCGCCCAAG
Rn30011940	Klf7				2.80489		0.955	1.254	0.792	0.763838	1.34087	1.23155	1.40175	1.26753	1.48063	1.27583	1.31596	1.27721	1.78782	2.33303	3.25738	2.82426	2.76891	3.03183	3.44419	5.0881		54.3333	29.7377	3		Klf7		XM_343581	-
R002404_01	Nexn				2.80427		1.192	0.936	0.873	1.30326	1.34996	1.2998	1.29201	1.35082	0.995388	1.39493	1.36033	1.70971	1.87835	2.07553	3.01989	3.31738	3.58547	3.89334	3.75324	3.11934		124.667	5.85947	3		Nexn	Rattus norvegicus F-actin binding protein b-Nexilin mRNA, complete cds.; nexilin	NM_139230,NM_139231	AF056034
Rn30001901	Rasl11b				2.79157		0.788	1.054	1.158	0.562077	0.799097	0.722348	1.3386	1.13544	1.08352	#VALUE!	1.10835	1.11964	1.33634	2.19865	3.27088	2.90519	3.31603	3.29797	3.79684	7.41986		28.6667	30.0721	3		Rasl11b	Rattus norvegicus RAS-like family 11 member B, mRNA (cDNA clone MGC:94690 IMAGE:7192690), complete cds.	NM_001002830	BC083755
Rn30006088	Ddit3				2.78901		1.018	1.019	0.963	0.901007	1.02433	1.04572	1.09606	1.02181	1.03817	1.05831	1.2974	1.38297	1.7693	2.28901	2.86032	3.2177	3.7349	3.91862	3.71351	3.55998		905	228.541	3		Ddit3		NM_024134	-
Rn30002081	RGD1359201				2.76053		#VALUE!	1	#VALUE!	1.9296	2.41516	2.27798	1.48014	1.41697	2.12635	1.58664	2.10108	1.8556	1.94946	2.76354	2.68773	2.83032	3.74188	4.87365	4.13357	3.61191		10	17.3205	1		RGD1359201	Rattus norvegicus similar to nuclear transcription factor, X-box binding-like 1, mRNA (cDNA clone IMAGE:7317845), partial cds.; Similar to nuclear transcription factor, X-box binding-like 1	XM_223368	BC088853
R002712_01	Bhlhb2				2.75768		0.71	1.038	1.252	0.885633	0.660472	0.774124	1.05504	1.05075	0.922087	1.00786	1.00143	1.28663	1.40457	2.08006	2.70622	3.48678	3.30665	3.13939	3.63045	4.38099		100.333	116.148	3		SHARP-2; Dec1; Sharp2; Stra13; Stra14; Bhlhb2	contains basic helix-loop-helix structure; Sharp-2; Rattus norvegicus enhancer-of-split and hairy-related protein 2 (SHARP-2) mRNA, complete cds.; basic helix-loop-helix domain containing, class B2; Basic helix-loop-helix domain containing, class B2	NM_053328	AF009330
Rn30018038	Vegfa				2.75237		1.172	0.969	0.859	0.920609	1.09585	1.64747	1.1341	1.07363	1.53147	1.42904	1.60181	1.64377	1.6993	2.7248	2.21144	3.32086	3.7861	4.22295	3.59235	4.77458		116.667	48.9524	3		Vegfa	gene product is a member of the PDGF/VEGF growth factor family.	-	-	CATCGTCACCGTCGACAGAACAGTCCTTAATCCAGAAAGCCTGACATGAAGGGAGAGGAGACTCTTCGAG
Rn30004534	Bdnf				2.74521		0.983	0.749	1.267	1.30561	1.29505	1.26997	1.35512	0.991419	1.05743	1.24818	2.06337	2.22376	2.1901	2.06139	2.37954	3.79472	2.73531	2.51089	2.65677	1.36304		156.333	107.156	3		BDNF; MGC105254; Bdnf	alternatively spliced; exon VI, VII and VIII splicing variant; Rattus norvegicus brain-derived neurotrophic factor isoform 6B (BDNF) mRNA, complete cds, alternatively spliced.; brain derived neurotrophic factor; Brain derived neurotrophic factor	NM_012513	AY559250
Rn30023203	Rnf19b				2.73556		0.645	1.317	1.038	0.639666	0.812984	0.934485	0.91483	1.08636	0.943419	1.11138	1.27397	1.28112	2.07624	1.27933	2.69267	4.23466	6.0411	5.37105	5.67838	3.95235		107.333	45.0592	3		Rnf19b		XM_233761	-
Rn30008961	Camk2g				2.7109		1.194	0.678	1.128	1.36353	1.64098	1.53045	2.59398	2.09549	1.8406	2.77218	1.87782	1.81917	2.49361	2.18684	2.79023	3.15564	3.05414	3.75677	2.49248	1.86541		58	62.7455	3		Camk2g	calmodulin-dependent protein kinase II gamma subunit (EC 2.7.1.37); Rat calmodulin-dependent protein kinase II gamma subunit mRNA, complete cds.; calcium/calmodulin-dependent protein kinase II gamma; Calcium/calmodulin-dependent protein kinase II gamma	NM_133605	J04063
Rn30001180	Bcr		2.8		2.70982		1	#VALUE!	#VALUE!	4.36893	2.7945	1.50162	1.76537	#VALUE!	#VALUE!	2.69417	1.97896	2.1343	2.589	2.54531	2.56634	3.0178	2.33172	2.80744	4.00809	#VALUE!		2.66667	4.6188	1		Bcr	Breakpoint cluster region	-	-	TGGGTGACATCGAGCAGGAGCTGGAGCGCTGCAAGGCCTCCATTAGGCGC
Rn30005195					2.69257		1.006	0.846	1.148	1.5604	1.19411	1.32344	1.10816	0.923851	1.32731	1.46515	1.79814	2.88849	2.45715	2.36887	3.14481	2.56402	2.34022	2.29763	1.96464	5.43082		495.667	270.498	3		Cdc42ep3_predicted		XM_233815	-
Rn30013139	Sdc4				2.65071		0.951	1.183	0.866	0.723986	1.08451	1.05081	1.29116	1.20469	1.34538	1.4084	1.68246	1.47289	2.21006	2.57645	2.39766	2.97802	4.46556	6.47484	4.33366	3.81045		2038.33	431.245	3		RYUDOCA; RATRYUDOCA; Sdc4	Rattus norvegicus ryudocan mRNA, complete cds.; syndecan 4; Syndecan 4	NM_012649	M81786
Rn30009293	Jmjd3				2.64039		0.637	#VALUE!	1.363	0.704104	0.557235	0.551836	0.693305	0.74946	0.658747	0.680346	0.767819	1.02916	1.7311	1.92333	3.17927	2.81857	2.63391	2.93197	3.29914	1.84449		7.33333	11.0604	2		Jmjd3	jumonji domain containing 3	XM_343919	-
Rn30010005	LOC691931				2.6351		#VALUE!	#VALUE!	1	1.5846	1.33586	1.32323	1.01263	1.70202	1.28914	1.42803	1.28788	1.55051	2.06944	2.62753	2.37121	2.90657	3.75126	5.55429	5.64015	10.7172		18.6667	33.2014	1		LOC691931	hypothetical protein LOC691931	-		GTTCCTGGGCCTGCAAGCCCTTGGACTGGTTGCTGTTCTTTGCCTTGTCATTATTTATGTACAGCAGTAA
Rn30019034	Pfkfb4				2.62127		0.672	1.553	0.775	1.02812	1.04394	1.62654	0.949033	1.14675	0.685413	1.03339	1.34974	1.69508	1.34974	1.89543	2.21178	3.75659	3.86467	5.42794	6.57996	7.49473		11	3.60555	3		Pfkfb4	Rat testis fructose-6-phophate, 2-kinase:fructose-2, 6-bisphosphatase mRNA, complete cds.; 6-phosphofructo-2-kinase/fructose-2,6-biphosphatase 4	NM_019333	M64797
Rn30009392	Fam46a				2.61438		0.827	1.09	1.083	0.867655	0.915573	0.874501	1.07473	0.77182	0.951512	0.819738	1.01825	1.03023	1.55391	1.7336	2.47461	3.63491	3.498	4.48203	5.32573	9.86423		72.3333	51.1892	3		Fam46a	HBV XAg-transactivated protein 11	XM_217218	-
Rn30006308	Ano6				2.61109		0.906	0.987	1.108	0.887022	1.21966	0.97522	1.12012	0.832843	1.25745	1.01302	1.19698	1.79546	2.44057	2.1407	2.89668	2.79588	2.7606	2.36497	2.0084	2.84628		92	18.735	3		Tmem16f, Ano6	anoctamin6	XM_235640	-
Rn30003489	Daf1				2.59669		0.871	0.746	1.383	0.878453	0.833465	0.963694	0.861878	0.667719	1.51776	2.0884	1.56511	1.27624	1.71429	1.82084	2.39148	3.57774	4.58879	4.26914	6.48303	14.0363		77.6667	24.8261	3		Daf1	decay accelarating factor 1	NM_022269	BC061869
Rn30001483	Ets2				2.59601		0.736	1.337	0.927	0.567234	0.889607	0.967117	1.07457	1.06224	1.02701	1.11861	1.20669	0.850851	1.36524	2.49971	2.12977	3.15854	4.40047	4.1697	3.43159	1.93776		32	19.5192	3		Ets2	v-ets winged helix-turn-helix DNA-binding domain that recognizes the core consensus DNA sequence GGAA/T erythroblastosis virus E26 oncogene homolog 2 (avian)	XM_239510	-
Rn30022288	RGD1566319						0.815	1.163	1.023	0.613974	1.02725	1.01982	0.683845	0.87116	0.792369	0.951437	1.1551	1.16105	1.83895	2.13925	2.26561	3.38057	4.49554	3.64371	4.18186	2.1333				3			similar to Sestrin 2 (Hi95)	XM_347066		CTGGCGCACACCATGATCGTAGCCGACTCCGAGTGCCATGGGGAGATCAAGGGCTACCTGCCGTTCACCA
R003628_01	Fgf7				2.59272		0.823	0.586	1.591	0.709821	0.682005	0.767514	0.862294	0.781937	0.801511	0.824176	0.830357	0.84375	1.57315	2.01408	2.60337	3.16071	3.09066	3.18441	2.99073	1.27335		363.333	184.481	3		Fgf7;Kgf	HBGF-7	NM_022182	-
Rn30004975	Sh3yl1				2.58254		#VALUE!	0.97	1.03	1.51992	1.05693	1.22581	1.36622	1.19545	#VALUE!	2.32258	1.49905	1.18596	0.895636	2.45351	3.8425	1.45161	1.06072	1.59393	1.24478	1.34915		9.66667	11.2398	2		Sh3yl1	SH3 domain containing, Ysc84-like 1 (S. cerevisiae)	XM_343045	-	l
R002414_01	Bmp2		3.2		2.57666		1.203	0.942	0.856	0.827316	1.3438	0.77394	0.548666	1.17033	1.18446	1.02826	1.18995	1.64835	1.85008	2.02512	2.74725	2.95761	1.27473	3.32967	3.63108	#VALUE!		16.3333	3.78594	3		Bmp2	R.norvegicus mRNA for bone morphogenetic protein 2.; Bone morphogenetic protein 2	NM_017178	Z25868
Rn30017769	Arl4c				2.56645		0.708	1.55	0.742	0.775375	0.838158	0.850715	0.874782	1.08092	1.18033	1.15835	1.26822	1.34252	1.9421	1.985	2.96024	2.7541	4.41472	2.55319	2.08546	1.30799		147.333	96.9966	3		Arl4c	ADP-ribosylation factor-like 4C	-	-	CATGGGCAACATCTCCTCCAACATCTCGGCCTTCCAGTCTCTGCACATCGTTATGCTGGGCTTGGACTCG
Rn30025925	Plekhf1				2.5657		0.79	0.94	1.27	1.10373	1.11826	1.22199	0.960581	1.23859	1.71992	1.89834	1.71992	2.4834	2.87552	2.29461	2.58714	2.81535	2.48133	2.07469	2.1805	1.43361		190.667	116.44	3		Plekhf1	Rattus norvegicus pleckstrin homology domain containing, family F (with FYVE domain) member 1, mRNA (cDNA clone MGC:94811 IMAGE:7108247), complete cds.; Pleckstrin homology domain containing, family F (with FYVE domain) member 1	XM_218543,NM_001013148	BC079354
Rn30003559	Dnajb9				2.55834		0.932	0.943	1.125	1.10275	1.10514	1.07049	1.03584	0.913978	0.922342	0.842294	0.953405	1.09319	1.61888	1.64516	2.71446	3.31541	3.92951	3.85424	4.05496	2.67264		343.333	155.593	3		MDG1; Mdg1; Dnajb9	putative microvascular endothelial differentiation gene 1; Rattus norvegicus mRNA for microvascular endothelial differentiation gene 1 protein (MDG1 gene), clone CEC4.; DnaJ (Hsp40) homolog, subfamily B, member 9	NM_012699	X98993
Rn30015019	Pdlim5				2.55719		1.268	0.793	0.939	0.940144	0.916641	0.996553	1.38107	#VALUE!	1.10561	0.818866	0.712629	1.04544	2.62676	3.15982	2.3325	2.17925	2.51395	3.267	2.95393	2.50548		46	19.3132	3		Pdlim5		-	-	CCTTCACGTCTTTAGTCCCAAATACACAAAATTACGTGACTGGCACCATGAAGTTTCAGCACGTGCTCTT
Rn30008771	Snai1				2.54539		0.864	1.075	1.061	0.973138	0.99762	0.908875	1.09963	1.20061	1.13329	1.11901	1.16083	1.21897	1.69432	1.9677	2.47671	3.19177	3.71506	3.36824	2.92452	2.01564		416.333	106.814	3		Snai1	synonym: Sna; Rattus norvegicus snail homolog 1 (Drosophila), mRNA (cDNA clone MGC:94272 IMAGE:7131806), complete cds.; Snail homolog 1 (Drosophila)	NM_053805,XM_342587	BC079210
R000410_01	Ppif				2.54498		0.943	0.878	1.179	1.0298	0.988411	1.03063	1.17301	1.1101	1.02897	1.00911	1.02649	1.32285	1.62417	2.03974	2.30795	3.28725	3.35017	3.06043	3.50331	1.99338		99.3333	96.8573	3		Ppif; PPIase; MGC93084	synonym: PPIase; Rattus norvegicus peptidylprolyl isomerase F (cyclophilin F), mRNA (cDNA clone MGC:93084 IMAGE:7193156), complete cds.; Peptidylprolyl isomerase F (cyclophilin F)	NM_172243	BC086977
Rn30019601	LOC499891						#VALUE!	#VALUE!	1	1.22051	1.97949	1.61282	#VALUE!	1.91282	1.69744	1.74615	#VALUE!	1.46154	1.77692	1.58205	3.21795	2.82564	#VALUE!	1.67692	2.19487	#VALUE!				1						CCCCCTACCTGCAGGCTACTTTTACAATGGCACCCAGTTTGTTAACTTCTTTGGGGACAAGACCGATTTT
Rn30004059	Brd1				2.54116		0.941	0.749	1.311	1.07942	1.35145	1.44212	1.63312	1.00322	1.12283	1.14019	1.18842	1.92347	2.61704	2.08939	2.52926	3.00482	2.54084	2.72894	1.62058	1.43055		89.6667	52.5389	3		Brd1_predicted		XM_235552	-
R000374_01	Id3				2.52607		1.115	0.939	0.946	1.30185	1.12891	1.15151	1.17236	1.30359	1.55649	1.71466	2.01275	2.16744	2.66367	2.3343	2.62978	2.61414	2.66802	2.7445	2.69844	2.96784		3562.67	1277.53	3		Id3		NM_013058	-
Rn30005081	Herpud2				2.52545		0.988	0.804	1.208	1.82812	1.57232	1.63795	1.54152	1.21473	1.78259	1.48125	1.54286	1.52545	1.92857	1.85625	2.44286	3.27723	3.76205	4.92589	4.74375	2.25937		171.667	71.1501	3		Herpud2	Homocysteine-responsive endoplasmic reticulum-resident ubiquitin-like domain member 2 protein-like	XM_217098	BC081861
Rn30000712	Nfkbil1				2.51103		0.679	1.272	1.049	1.30538	#VALUE!	1.15446	0.992939	0.781112	1.46955	1.54634	1.63769	1.87335	2.40026	2.49294	2.15666	2.8835	4.33451	3.38526	2.27184	4.62445		81	62.9603	3		Nfkbil1	nuclear factor of kappa light polypeptide gene enhancer in B-cells inhibitor-like 1	NM_212509	CO557192
R000450_01	Slc2a1				2.51083		0.969	0.672	1.358	1.3834	1.32343	1.40672	1.63659	1.10938	1.02027	1.04109	1.35008	1.72321	1.99806	2.67934	2.407	2.44614	2.56607	4.21932	3.38978	7.30927		523.333	286.326	3		GTG1; Gtg3; GLUTB; Glut1; RATGTG1; Slc2a1	glucose-transporter protein; Rat brain glucose-transporter protein mRNA, complete cds.; solute carrier family 2 (facilitated glucose transporter), member 1; Solute carrier family 2 (facilitated glucose transporter), member 1	NM_138827	M13979
Rn30003894	Lpin1				2.5		0.553	1.058	1.389	0.453237	0.633993	0.642086	0.879496	0.839029	0.866007	0.553058	0.669065	0.828237	0.828237	1.45144	2.76259	3.28597	4.11151	4.38129	3.50989	3.42086		55.6667	52.4436	3		Lpin1	Rattus norvegicus lipin 1, mRNA (cDNA clone MGC:94481 IMAGE:7135110), complete cds.; Lipin 1	NM_001012111	BC083651
Rn30009412	Dixdc1				2.49911		#VALUE!	0.726	1.274	1.47604	2.25985	0.894569	1.84878	1.51012	0.909478	0.820021	0.958466	1.6656	1.85942	2.68584	1.71033	3.10117	4.15974	4.63898	5.02662	5.11182		#VALUE!	9.89949	2		Dixdc1		XM_343390	-
Rn30022713					2.48471		0.901	0.845	1.254	0.662003	1.06556	1.06736	0.887468	0.963622	1.40016	1.10634	1.59444	1.24845	2.52568	2.1731	2.19828	3.08275	4.53268	3.36398	3.53908	2.55327		101.333	49.3997	3		Atp5d or Midn	Atp5d or Midn - Could be either	-	-	GTACCCTGGTCGCTGTCAAACGCCCTAGAAACCGGATCGCAGACCCCACC
Rn30013468	Usp53				2.4825		0.933	#VALUE!	1.067	1.12675	0.797724	0.880497	1.13192	1.09467	0.680807	0.755303	0.876358	1.00673	1.28401	2.01655	2.0538	3.37713	4.08277	4.27522	4.11899	2.54941		46.3333	52.1568	2		Usp53	Ubiquitin specific peptidase 53	-	-	GTACCATCAAAGACCCAAGCTCTGTTTTCCGGAGAGCAGTGGCCATTGTAGTGATAAGTCACTGTCTCAG
Rn30014079	Neurl3				2.47743		0.772	1.255	0.974	1.76959	1.0592	1.23807	0.829216	1.36201	1.1793	1.04131	1.24063	1.61755	1.90503	2.36755	2.41865	2.64608	3.06772	3.65801	3.81133	3.43952		50.6667	30.0389	3		Neurl3	Rattus norvegicus similar to lung inducible neuralized-related C3HC4 RING finger protein, mRNA (cDNA clone MGC:108881 IMAGE:7376146), complete cds.; Similar to lung inducible neuralized-related C3HC4 RING finger protein	XM_237084	BC088198
Rn30026268	Arpc5				2.46246		1.01	#VALUE!	0.99	1.14977	1.53041	0.858108	1.13401	1.55968	1.16441	1.31194	1.35135	1.73086	1.94707	2.04054	2.56869	2.77815	0.531532	3.87838	4.60923	5.48311		#VALUE!	3.53553	2		Arpc5	ctin related protein 2/3 complex, subunit 5	-	-	CATGCCTACGGCAATATCCTTACGCTCGCGGCGGCCTGGGGTTGCGGGGA
Rn30013164	Inhba		8		2.44458		1.063	1.028	0.909	0.990431	0.538278	0.999402	0.870215	0.480263	0.59689	0.547249	1.08672	0.73744	1.38038	1.54007	1.75598	4.03768	2.16507	3.11483	5.62141	8.9055				3		Inhba	inhibin beta-A-subunit precursor; Rat inhibin beta-A-subunit mRNA, complete cds.; Inhibin beta-A	NM_017128	M37482
Rn30005580					2.43702		0.649	0.967	1.384	1.0167	1.1357	0.935282	0.958246	0.939457	0.987474	1.09603	1.44676	1.51566	1.50313	1.90605	2.68894	2.71608	4.3737	4.53862	4.68058	7.63048		104	53.6749	3				-	-
R001674_01	Mthfr_predicted				2.43513		0.718	1.029	1.254	1.2817	1.55994	1.51554	1.58954	1.8663	1.09817	1.18846	1.1411	1.69758	1.5555	1.89147	2.51455	2.89936	4.51998	4.29354	2.95116	2.34879		17.6667	2.08167	3		Mthfr; Mthfr_predicted	Rattus norvegicus methylenetetrahydrofolate reductase mRNA, partial cds.; 5,10-methylenetetrahydrofolate reductase (NADPH) (predicted)	XM_342975	U57049
Rn30000434					2.43463		0.767	#VALUE!	1.233	1.80742	1.80212	2.00177	1.69788	1.79682	1.53534	1.70671	2.16431	2.20495	1.4788	1.63074	3.59894	2.0742	3.91696	4.28622	3.81095	1.07951		7.66667	8.02081	2				XM_342108	-
Rn30000268	Herc4				2.42993		1.366	0.671	0.962	1.45949	0.863869	0.90219	1.05328	0.763139	0.995255	1.00839	0.877007	1.00073	1.54161	1.83613	2.32336	3.13029	3.38759	3.97336	4.38613	5.38577		225.333	215.941	3		Herc4	Rattus norvegicus hect domain and RLD 4, mRNA (cDNA clone MGC:94698 IMAGE:7192894), complete cds.; Hect domain and RLD 4	NM_001012074	BC087104
Rn30005650					2.42439		0.865	0.814	1.321	0.926124	1.23075	1.15058	0.971393	1.04967	0.812009	#VALUE!	1.36655	1.11286	1.92392	2.06067	2.55769	2.65483	3.6828	4.5382	3.96573	3.09525		93.6667	54.4273	3				XM_223656	-
R001157_01	Rbp2				2.4202		0.885	1.462	0.652	1.23133	1.34574	1.61067	1.8	0.718502	1.32327	3.68309	4.48944	3.36844	4.91169	3.51827	1.72032	2.02202	1.48263	1.42951	1.46697	1.41998		24.3333	17.9258	3				NM_012640	-	AACCAACAGCACGTTCCGCAACTATGACCTAGATTTCACAGTGGGGGTGGAGTTTGACGAACACACAAAG
Rn30010598	Akap2				2.41826		1.052	0.731	1.218	0.945006	1.05499	1.17508	0.910213	1.18967	1.17621	0.886644	1.14927	1.50617	1.9147	1.82492	2.19529	3.23457	3.00673	4.04489	4.22559	6.45006		26.3333	4.72582	3		Akap2	Rattus norvegicus A kinase (PRKA) anchor protein 2, mRNA (cDNA clone MGC:93771 IMAGE:7108964), complete cds.	NM_001011974	BC085790
R005404_01	RGD1307679				2.41065		1.063	1.026	0.912	1.16516	1.10323	1.06355	0.983226	0.964839	1.14968	1.14	1.3229	1.11774	1.89871	1.9171	2.30032	3.01452	3.7171	3.44613	3.89419	2.96516		292	201.313	3		RGD1307679; Heab; MGC94928	synonym: Heab; Rattus norvegicus similar to ATP/GTP-binding protein, mRNA (cDNA clone MGC:94928 IMAGE:7112583), complete cds.; Similar to ATP/GTP-binding protein	NM_001009599	BC087130
Rn30009558					2.40831		0.524	1.293	1.183	0.992054	0.973716	0.751834	0.76467	1.27262	0.955379	0.979218	0.955379	1.07274	1.16809	2.09963	2.20782	2.91748	5.81112	4.12592	7.76406	4.27078		106	150.901	3		-		XM_232343	-
R001820_01	PVR				2.39548		1.184	0.992	0.824	1.39863	1.28608	0.999141	1.25601	1.03265	1.38746	1.20103	1.56529	1.83162	2.19072	1.75086	2.57904	2.85653	1.69931	2.90034	3.53265	2.08505		1137.33	571.371	3		Tage4; Taa1; PVR	Ig-related sequence; Rattus norvegicus tumor-associated glycoprotein E4 (Tage4) mRNA, complete cds.; poliovirus receptor; Poliovirus receptor	NM_017076	L12025
Rn30015115					2.39493		1	#VALUE!	#VALUE!	#VALUE!	2.30978	3.43478	1.92391	2.92935	#VALUE!	#VALUE!	#VALUE!	1.97826	1.78804	2.28261	3.05978	1.84239	#VALUE!	1.63043	1.90761	3.08696		1.33333	2.3094	1				XM_236582	-
Rn30016160					2.39159		#VALUE!	0.979	1.021	0.786019	1.24979	1.19864	0.789429	1.22592	1.10827	1.38619	1.44416	1.46974	1.67093	1.88576	2.23529	3.05371	3.09292	4.26769	4.28645	2.11424		#VALUE!	16.9706	2				XM_225220	-
Rn30023909	Plagl1				2.38847		0.905	0.971	1.124	1.51865	1.53729	1.71133	1.19026	0.776934	1.28557	1.87604	1.70718	1.76934	2.37224	2.19199	2.61982	2.35359	3.21651	2.44682	3.51796	2.84876		54.6667	28.3784	3		Lot1; Plagl1	Rattus norvegicus Lot1 mRNA, complete cds.; pleiomorphic adenoma gene-like 1; Pleiomorphic adenoma gene-like 1	NM_012760	U72620
R005118_01					2.37548		1.074	0.834	1.092	1.07225	1.24631	1.0821	1.10509	1.33498	1.133	1.33826	1.39245	1.57635	1.5977	2.23974	2.25944	2.62726	3.6486	3.47126	4.19212	5.0509		164	18.5203	3				XM_213902	-
Rn30005626	Slc38a2				2.36109		0.958	0.772	1.27	0.626621	0.832423	0.819113	0.991126	0.66041	1.2942	1.31058	1.31775	1.47133	1.70068	1.4959	2.86382	2.72355	2.35188	2.42457	1.543	1.69352		1395.33	1018.02	3		ATA2; Ata2; Sat2; Atrc2; Snat2; Slc38a2	Rattus norvegicus amino acid transporter system A (ATA2) mRNA, complete cds.; solute carrier family 38, member 2; Solute carrier family 38, member 2	NM_181090	AF249673
Rn30003072					2.36073		0.845	1.023	1.132	0.888196	0.96416	1.14764	1.20374	1.15933	1.33113	1.2984	1.49357	1.52513	1.88625	2.29996	2.57694	2.2053	3.6603	2.38294	1.92481	1.5263		100.667	55.8241	3		Cbx8		XM_221186	-
Rn30006695	Ndrg1				2.35951		0.625	1.056	1.319	0.51407	1.09114	1.05586	1.36077	1.03192	0.962621	1.07476	0.824024	1.26753	1.24108	1.95926	2.16086	2.95842	5.88912	6.43469	4.59261	9.80008		99.3333	85.1136	3		Ndrg1; Ndr1	synonym: Ndr1; Rattus norvegicus N-myc downstream regulated gene 1, mRNA (cDNA clone MGC:93814 IMAGE:7110455), complete cds.	NM_001011991	BC081898
Rn30019159	Znf382				2.35246		0.836	1.103	1.06	1.29303	1.11988	1.06045	0.985656	1.19672	2.02561	1.60246	1.8207	1.96516	2.84016	1.71926	2.57582	2.7623	4.37398	4.09426	4.70594	2.7459		26.3333	7.76745	3		KS1; Ks1; MGC156588; Znf382	Rattus norvegicus KRAB/zinc finger suppressor protein 1 (KS1) mRNA, complete cds.; zinc finger protein 382; Zinc finger protein 382	NM_144749	U56732
Rn30005466					2.34929		1.073	0.927	#VALUE!	0.711354	1.28591	2.87278	3.31327	3.69631	2.58824	3.03146	#VALUE!	3.41724	2.81532	3.33516	1.24761	2.46512	1.25581	2.38577	1.70725	4.22982		31.6667	38.8373	2		Rnf20_predicted	UI-R-FJ0-cqa-e-03-0-UI.r1 UI-R-FJ0 Rattus norvegicus cDNA clone UI-R-FJ0-cqa-e-03-0-UI 5', mRNA sequence.; Ring finger protein 20 (predicted)	XM_232995	CA512533
R002242_01	Dlx5				2.34615		0.821	#VALUE!	1.179	0.488166	0.550296	0.960059	0.890533	1.09024	0.899408	0.835799	1.0784	1.36538	1.92751	2.56953	2.51923	1.9497	1.56213	1.96302	1.18935	0.414201		10.6667	9.71253	2		rDlx; RDLX; Dlx5	putative; Rat homeoprotein (rDlx) mRNA, complete cds.; distal-less homeobox 5; Distal-less homeobox 5	NM_012943	L24443
Rn30001152	Zfand2a				2.3302		0.583	1.459	0.959	0.565789	0.93797	0.843985	1.16917	0.977444	0.907895	0.789474	0.913534	0.924812	1.12782	1.69737	1.99812	3.29511	5.65789	5.99436	6.9812	4.65226		51.6667	63.7913	3		Zfand2a; MGC94876; RGD1310991	synonyms: MGC94876, RGD1310991; Rattus norvegicus zinc finger, AN1-type domain 2A, mRNA (cDNA clone MGC:94876 IMAGE:7110398), complete cds.; Zinc finger, AN1-type domain 2A	NM_001008363	BC085928
Rn30014529					2.32984		0.824	1.324	0.852	0.523356	0.697807	0.756435	0.64776	0.783603	0.64919	0.877979	0.800763	1.20543	1.21401	1.89466	2.11344	2.98141	5.01764	4.3756	4.33413	4.23546		42	20.664	3				XM_343554	-
Rn30014892	Lysmd3				2.32925		0.896	1.035	1.069	0.98251	0.962833	0.991692	1.05203	1.18977	0.948404	1.1268	1.09794	1.11762	1.73415	1.91648	2.23	2.84128	2.79274	3.3791	3.30171	2.4753		490.667	250.251	3		Lysmd3; MGC109090; RGD1308805	synonyms: MGC109090, RGD1308805; Rattus norvegicus LysM, putative peptidoglycan-binding, domain containing 3, mRNA (cDNA clone MGC:109090 IMAGE:7376577), complete cds.	NM_001009698,XM_345046	BC088262
Rn30001467					2.3271		#VALUE!	1	#VALUE!	1.80374	1.88972	1.74953	1.54393	1.26916	2.10654	1.84486	1.8243	1.65047	2.24112	2.10467	2.37757	2.49907	3.14019	2.94953	2.38318	1.50467		2	3.4641	1				XM_221622	-
Rn30014484					2.32027		#VALUE!	#VALUE!	1	#VALUE!	#VALUE!	2.47871	2.48211	2.55537	3.2368	2.50596	2.39353	2.31857	2.42078	2.72572	2.03407	2.20102	1.62521	1.58262	1.77683	2.25724		2.33333	4.04145	1				XM_341868	-
Rn30011535					2.31925		0.893	1.177	0.93	1.68121	1.85898	1.93891	1.28847	1.65365	1.29536	1.42903	1.39871	2.09187	1.40836	1.65916	2.48875	2.80983	3.19155	2.77814	4.87827	4.73496		19.3333	14.4338	3				NM_139231	-
Rn30025309					2.31877		0.929	1.129	0.941	1.07398	1.01291	1.19017	0.76862	1.09335	0.971202	0.981629	1.21102	0.944389	1.49851	1.3287	2.33714	3.29047	2.19861	4.44489	3.11917	2.97468		178.667	32.9596	3				XM_226624	-
Rn30025460					2.31625		0.657	#VALUE!	1.343	#VALUE!	1.95007	2.2707	0.996058	1.71879	#VALUE!	3.0565	1.74507	2.4205	2.08147	1.45598	3.62681	1.86597	1.53482	1.48226	2.93561	2.35217		7.66667	10.0167	2				-	-
Rn30010104					2.31256		0.704	0.82	1.476	0.963317	1.2392	1.16683	1.11106	1.14573	1.16834	1.23015	1.11859	1.0598	1.3598	1.2392	2.00955	3.68894	3.00754	4.16834	5.61407	6.60603		38	37.6431	3				XM_225181	-
R002937_01	Serpine1				2.30073		1.169	0.777	1.054	0.870272	1.25902	0.797354	0.871998	0.992809	1.93945	1.47131	2.09953	2.43995	4.59514	2.87746	2.18452	1.84021	2.07968	2.03265	2.11722	3.41982		391	405.237	3		PAI-1; Pai1; PAI1A; Planh; Pai1aa; RATPAI1A; Serpine1	Rattus norvegicus plasminogen activator inhibitor 1 (PAI-1) mRNA, complete cds.; serine (or cysteine) peptidase inhibitor, clade E, member 1; Serine (or cysteine) peptidase inhibitor, clade E, member 1	NM_012620	M24067
R001557_01	Cebpg				2.29913		1.551	1.003	0.446	1.14324	2.20853	2.37642	2.74017	2.09061	#VALUE!	#VALUE!	#VALUE!	2.34044	2.1046	1.88075	2.73218	2.28448	3.38175	2.63424	2.28448	2.15656		8.33333	6.80686	3		c/ebp gamma; C/EBP; CEBPRNA; Cebpg	bZIP transcription factor; R.norvegicus c/ebp gamma mRNA.; CCAAT/enhancer binding protein (C/EBP), gamma	XM_341842	X64403
R000093_01	Btg1				2.28892		1.023	0.959	1.018	0.867889	0.977919	0.889222	0.974551	1.05427	1.12725	1.08907	1.39671	1.28331	1.88174	1.86265	2.54304	2.46108	3.1976	3.25599	2.95621	2.63061		1769.67	730.595	3		BTG1; Btg1	rat homolog to BTG1; B cell translocation gene 1; Rattus norvegicus anti-proliferative factor (BTG1) mRNA, complete cds.; B-cell translocation gene 1, anti-proliferative	NM_017258	L26268
Rn30007911	Tbx3				2.28628		1.05	0.871	1.079	0.819795	0.75	0.747634	1.62894	0.755915	1.06703	0.942823	0.79377	0.999606	1.49645	2.3612	1.89866	2.59897	2.88762	5.49132	5.08557	2.8888		146	92.3418	3		Tbx3	T-box family transcription factor; contains exon 2a; alternatively spliced; Rattus norvegicus Tbx3 mRNA, complete cds; alternatively spliced.; T-box 3	NM_181638	AY289619
Rn30019036	Pfkfb4				2.28556		0.345	1.563	1.092	1.30544	1.04812	0.988494	0.731172	1.11715	1.57218	1.01674	1.47803	1.73536	1.45607	2.06172	2.12134	2.67364	4.38075	5.19038	5.13389	5.69874		6.66667	5.68624	3		bifunctional enzyme; Pfkfb4	Rat testis fructose-6-phophate, 2-kinase:fructose-2, 6-bisphosphatase mRNA, complete cds.; 6-phosphofructo-2-kinase/fructose-2,6-biphosphatase 4	NM_019333	M64797
Rn30000227	Prep				2.2803		#VALUE!	1	#VALUE!	1.45227	1.64127	1.3298	1.08486	1.08486	1.47734	0.954677	1.49084	1.59595	1.22662	3.28255	2.10704	1.4513	1.91225	1.6297	1.14079	0.686596		#VALUE!	#DIV/0!	1		rpop; rPop; Prep	Rattus norvegicus mRNA for rPOP, complete cds.; prolyl endopeptidase; Prolyl endopeptidase	NM_031324	AB012759
Rn30020974					2.27268		0.662	1.122	1.216	0.986002	1.00448	0.905375	0.977604	1.33539	1.55207	1.56215	1.83091	1.88634	2.28108	2.43057	1.93841	2.44905	2.743	2.21557	2.5028	2.98152		183	51.0294	3				-	-
Rn30010791					2.26413		1.227	0.773	#VALUE!	0.819048	1.88952	1.94286	1.56571	1.52762	#VALUE!	1.64571	2.43048	1.65333	1.37524	2.49905	2.70476	1.58857	1.75619	1.88571	1.64952	#VALUE!		#VALUE!	1.41421	2				XM_215816	-
Rn30022909					2.25559		#VALUE!	1.284	0.716	1.2651	0.741611	0.807047	0.483221	0.889262	0.436242	1.13758	1.49664	1.26007	1.37081	1.37919	2.03691	3.35067	5.40101	7.5453	7.16107	4.32886		#VALUE!	1.41421	2		-		XM_215594	-
Rn30013805	RGD1310081_predicted				2.24984		1.035	0.806	1.159	1.58641	1.47379	1.45049	1.52039	1.58641	1.37476	1.48544	1.39417	1.61553	1.43883	1.83495	2.78447	2.1301	2.07961	3.8699	3.05049	1.54563		30.6667	7.23418	3		RGD1310081_predicted	Rattus norvegicus similar to hypothetical protein FLJ13231 (predicted), mRNA (cDNA clone IMAGE:7134040), partial cds.; Similar to hypothetical protein FLJ13231 (predicted)	XM_215501	BC083908
Rn30013459					2.24893		#VALUE!	1.257	0.743	#VALUE!	1.22747	0.903004	0.798283	#VALUE!	0.932189	1.01288	1.10215	1.21717	1.44034	1.66695	3.2206	1.85923	2.34335	0.8	1.51931	#VALUE!		#VALUE!	16.9706	2				XM_225050	-
Rn30002459	Areg				2.2435		1.228	0.729	1.043	0.792647	0.730488	0.743106	0.768344	0.757127	0.949681	0.812276	1.13616	1.08942	1.93862	1.74186	2.63546	2.35317	2.14099	2.79202	2.61957	1.3862		79	74.5386	3		SDGF; Areg	R.norvegicus mRNA for schwannoma-derived growth factor.; amphiregulin; Amphiregulin	NM_017123	X55183
R005369_01					2.24238		1.01	1.192	0.798	0.928795	0.939049	1.08003	1.02706	1.25007	1.25349	1.38849	1.24665	1.44232	2.8086	2.27713	2.2626	2.18741	2.80433	2.59071	2.35659	6.64768		604.667	238.11	3				XM_217346	-
Rn30013897					2.24203		0.335	1.555	1.11	1.31655	1.08068	0.829394	0.998972	0.945015	0.821686	1.21634	1.58787	1.09609	1.84995	2.02878	2.05961	2.63772	2.88284	3.89877	2.86896	3.09712		16.6667	11.1505	3				XM_215935	-
Rn30018167					2.23737		1.03	1.013	0.957	0.868769	1.01322	0.953204	0.847406	1.06816	0.97762	0.820956	0.589013	0.706002	1.06205	0.674466	5.09054	0.947101	0.571719	1.14751	0.896236	1.22686		66.6667	26.1024	3		Dph2		XM_233439	-
Rn30000810					2.21344		#VALUE!	#VALUE!	1	1.71662	1.59673	2.11444	2.44959	2.42234	2.37602	2.01362	2.08719	2.25613	1.67302	2.26158	2.3624	2.01635	2.23433	1.37057	1.92371	2.45777		1.33333	2.3094	1		Lnx2_predicted	AGENCOURT_17894787 NIH_MGC_234 Rattus norvegicus cDNA clone IMAGE:7190240 5', mRNA sequence.; Ligand of numb-protein X 2 (predicted)	XM_341031	CK600737
Rn30009921					2.21209		1.196	1.02	0.784	0.952355	1.42935	1.13858	0.806153	1.08631	1.44814	1.07079	1.71032	1.5731	0.940103	2.1187	2.72148	1.79608	1.52409	0.982576	1.00463	1.15981		121	123.661	3				-	-
Rn30012529	Myd88				2.20897		0.796	1.315	0.889	0.987965	1.05361	0.848468	0.840263	1.2407	1.26532	1.157	1.31291	1.35558	1.68709	1.84628	2.06619	2.71444	1.28337	2.32057	3.04759	2.593		26.6667	30.6649	3		Myd88	MyD88; Rattus norvegicus myeloid differentiation primary response gene 88 mRNA, complete cds.; Myeloid differentiation primary response gene 88	NM_198130	AY191270
Rn30003648					2.20664		0.954	1.062	0.984	0.660009	1.11638	0.699204	0.943835	0.970416	1.00511	1.34615	1.22946	1.28172	1.45923	2.89413	1.86785	1.85794	2.19132	2.89728	2.62066	1.73269		46.3333	7.0946	3				XM_343250	-
Rn30024217					2.20111		0.932	1.392	0.676	1.42946	1.5	1.08973	1.12686	1.36634	1.22153	1.12686	1.56312	1.96968	2.24629	2.13861	2.44307	2.02166	1.06188	2.34468	2.29641	1.18998		19	2	3				XM_237316	-
Rn30008553					2.19849		0.964	0.676	1.359	1.69903	#VALUE!	0.970874	1.61812	1.17799	2.589	1.46926	#VALUE!	1.52104	1.89159	1.52265	2.24595	2.82686	3.22006	2.89644	3.15696	2.8932		21	3	3				XM_342810	-
Rn30018688	Bag3				2.19323		0.917	0.986	1.098	1.12261	0.943109	0.801864	0.913683	0.909269	0.956351	0.89897	0.969593	1.0976	1.86709	2.03482	2.2923	2.25257	3.0515	2.40853	3.92545	2.72339		255.667	128.103	3		Bag3	Rattus norvegicus Bcl2-associated athanogene 3, mRNA (cDNA clone MGC:94584 IMAGE:7190249), complete cds.	NM_001011936	BC085857
Rn30015638					2.17795		0.79	1.291	0.919	1.08954	0.924175	0.842753	0.923335	1.17851	1.01987	1.05008	1.03749	0.998881	1.51091	2.06827	2.15137	2.31421	2.34191	2.22188	2.61388	1.40515		62	44.2267	3				-	-
Rn30007158					2.17779		1.225	0.611	1.164	1.48131	1.19967	1.25035	1.46718	1.46718	2.06868	1.71144	1.86015	1.8319	2.13348	2.11853	2.20161	2.21324	2.71088	2.6195	2.87123	1.67987		791.667	305.315	3				XM_232748	-
R004809_01	Mafk				2.17353		0.493	1.463	1.044	0.691176	1.12794	1.05735	1.20441	1.29118	1.19853	1.33235	1.87353	1.26176	1.66618	1.83382	1.83676	2.85	3.72206	2.86029	2.77059	1.78971		68	62.45	3		Mafk	Rattus norvegicus v-maf musculoaponeurotic fibrosarcoma oncogene family, protein K (avian), mRNA (cDNA clone MGC:91461 IMAGE:7103075), complete cds.; V-maf musculoaponeurotic fibrosarcoma oncogene family, protein K (avian)	NM_145673	BC070906
Rn30013056	Klf9				2.17261		0.88	0.994	1.126	1.06634	0.917822	0.887129	0.908911	1.00099	1.32277	1.00297	1.24752	1.32772	1.88515	1.75941	1.98614	2.77228	2.75149	3.10297	1.94356	1.22079		336.667	48.0139	3		Bteb; Bteb1; Klf9	Rattus norvegicus mRNA for BTE binding protein, complete cds.; Kruppel-like factor 9	NM_057211	D12769
R003088_01					2.15958		1.206	0.8	0.994	1.71489	0.870532	0.839291	1.02674	0.82747	1.03687	1.36617	0.964256	1.42527	1.32311	1.80692	2.16493	2.5069	5.45961	5.57276	4.68956	2.7754		33.6667	7.0946	3				NM_012767	-
Rn30020016					2.15767		1.151	0.879	0.969	1.34921	1.25291	1.18413	0.644444	1.2709	1.21693	1.50159	1.22222	1.86772	2.26561	1.69101	2.4	2.38201	1.28995	2.09524	2.1619	1.61587		73	31.7648	3				XM_232620	-
Rn30009077					2.14413		1.293	0.938	0.769	0.439437	0.888732	0.739437	1.63662	0.797183	0.825352	0.788732	0.874648	1.17465	1.08451	1.44789	1.70704	3.27746	4.52535	7.1169	3.62113	2.08451		95	43.8634	3		Skil	AMGNNUC:NRHY7-00037-D6-A nrhy7 (10850) Rattus norvegicus cDNA clone nrhy7-00037-d6 5', mRNA sequence.; SKI-like	XM_226979	CB613550
Rn30001458	Rg9mtd1				2.14204		1.105	0.89	1.006	0.839637	0.861826	0.786183	0.883006	0.994957	0.968734	1.53656	1.17499	1.55472	1.71659	2.58195	1.90318	1.941	2.05648	1.40494	0.83762	0.463944		173.667	111.912	3		Rg9mtd1; MGC94708	Rattus norvegicus RNA (guanine-9-) methyltransferase domain containing 1, mRNA (cDNA clone MGC:94708 IMAGE:7193162), complete cds.	NM_001008337	BC085895
Rn30012768					2.13333		1.137	1.143	0.72	1.84694	1.88571	1.68776	1.19388	1.45306	1.13673	1.53673	1.45918	1.61429	1.57347	1.83673	1.88367	2.67959	1.14286	0.473469	1.2102	1.16735		11.6667	8.0829	3				XM_218762	-
Rn30003946					2.13191		0.894	0.862	1.244	1.26945	1.63247	1.72041	1.6257	1.33709	1.73506	1.46223	1.45434	1.98873	1.17024	1.646	2.73957	2.01015	1.88726	2.4239	1.95039	1.37204		78	60.1082	3		Daam1_predicted		XM_234275	-
Rn30009229					2.13182		0.777	1.194	1.03	1.15938	1.15578	1.05153	1.03355	1.30138	1.12163	1.17915	1.31396	1.61774	1.46854	1.87478	2.46794	2.05273	2.32594	2.41402	2.76633	6.29119		50.6667	28.0238	3				XM_222666	-
Rn30001057	Oasl1				2.12443		0.721	1.187	1.092	2.43664	1.77568	2.08562	1.8887	1.79966	1.70034	1.70205	1.45034	1.43836	1.80651	2	1.34247	3.03082	4.20719	3.51541	2.0411	1.91267		16.6667	8.02081	3		Oasl1	Rattus norvegicus 2'-5' oligoadenylate synthetase-like 1 protein (Oasl1) mRNA, complete cds.	NM_001009681	AY227756
Rn30002666	Prickle1				2.1198		0.903	1.291	0.806	0.692476	0.992695	0.948868	0.986121	0.911614	0.992695	0.786706	0.907232	0.933528	1.01899	1.68955	1.89774	2.7721	4.77064	3.84368	4.79036	7.27977		21.6667	10.504	3		Rilp; Prickle1	RILP; Rattus norvegicus REST/NRSF-interacting lim domain protein (Rilp) mRNA, complete cds.; prickle-like 1 (Drosophila); Prickle-like 1 (Drosophila)	XM_235609	AF399843
Rn30002984					2.11587		0.905	0.997	1.098	0.979143	0.782155	0.965238	1.11819	0.651217	1.02781	1.14484	1.02317	1.28621	1.37891	1.82271	1.8934	2.63152	2.34299	2.54809	1.71958	1.66744		138.667	42.1584	3				-	-
Rn30011705					2.11305		1.03	0.897	1.073	0.978034	0.908117	0.942673	0.965979	0.974016	1.04072	1.14358	1.34289	1.59925	1.84918	1.55183	1.96732	2.81998	1.25047	3.11492	2.30565	2.82882		473	190.481	3				XM_237039	-
Rn30026589					2.10711		0.745	1.177	1.078	1.74562	2.1967	1.7518	1.11843	0.948507	1.48919	1.58496	1.98661	2.36354	2.23378	2.04222	1.90937	2.36972	2.17817	1.47065	2.07621	2.56128		11.3333	6.65833	3		RGD1310651_predicted	AGENCOURT_17607909 NIH_MGC_235 Rattus norvegicus cDNA clone IMAGE:7110960 5', mRNA sequence.; Similar to hypothetical protein MGC20460 (predicted)	XM_342610	CK483147
Rn30003162	Apoh				2.09961		1	#VALUE!	#VALUE!	2.26627	2.26775	2.09467	1.86095	1.76775	2.36391	1.90533	1.72633	2.23077	2.00296	1.63905	2.33136	2.3284	2.72337	2.79586	2.65237	1.82249		#VALUE!	#DIV/0!	1		Apoh	Rattus norvegicus apolipoprotein H, mRNA (cDNA clone MGC:108825 IMAGE:7364928), complete cds.; Apolipoprotein H	NM_001009626	BC088180
Rn30008963	Camk2g				2.09699		0.958	0.679	1.363	1.37403	1.41215	1.24202	1.2225	1.6427	1.35172	1.4075	1.45584	1.41587	2.2507	1.68268	2.06848	2.53982	1.66594	2.65789	2.1819	1.40471		45.3333	15.5027	3		Camk2g	calmodulin-dependent protein kinase II gamma subunit (EC 2.7.1.37); Rat calmodulin-dependent protein kinase II gamma subunit mRNA, complete cds.; calcium/calmodulin-dependent protein kinase II gamma; Calcium/calmodulin-dependent protein kinase II gamma	NM_133605	J04063
R000536_01					2.09672		0.903	1.163	0.934	0.915345	0.800759	0.896583	0.701586	0.944159	0.979004	1.11838	1.03596	1.4541	1.91713	2.50011	1.83203	1.95801	2.83315	2.53697	3.11459	2.20125		59.6667	16.4418	3				NM_012536	-
Rn30021381					2.09606		#VALUE!	#VALUE!	1	#VALUE!	2.84542	3.04008	1.7958	2.63931	3.24427	1.79389	2.78626	1.75382	2.92366	2.95992	1.66985	1.6584	2.10305	1.17176	1.09351	0.383588		3.66667	6.35085	1				XM_224253	-
Rn30002986					2.09444		0.875	0.946	1.179	0.726813	0.971332	1.03541	1.1231	0.91231	0.988196	1.26644	0.996627	1.17201	1.3946	1.88702	1.86678	2.52951	2.43676	2.57336	1.58516	1.93255		73	41	3		Tspyl2_predicted	AGENCOURT_27540148 NIH_MGC_254 Rattus norvegicus cDNA clone IMAGE:7312548 5', mRNA sequence.; TSPY-like 2 (predicted)	XM_217607	CO401674
Rn30025657					2.09265		0.58	1.281	1.139	0.480363	0.649547	0.703927	0.818731	1.01208	0.876133	0.927492	0.966767	0.906344	1.21148	1.96073	2.06949	2.24773	2.60121	2.8852	3.26888	2.83384		549	243.538	3				-	-
Rn30002095					2.09199		0.798	1.255	0.947	1.11885	1.22404	1.5	1.02596	1.08333	1.30601	1.23361	1.81831	1.49727	1.71038	2.34563	2.11066	1.81967	2.21038	1.39481	1.60246	2.67213		33.6667	29.7714	3				XM_344184	-
Rn30019416					2.08764		#VALUE!	#VALUE!	1	2.06034	2.18534	1.4181	1.21983	1.34914	2.78448	1.50431	2.21552	1.97845	1.94828	1.97845	2.3319	1.95259	1.32759	3.66379	2.77155	9.64224		#VALUE!	#DIV/0!	1				XM_213491	-
Rn30001912					2.08653		1.559	0.586	0.855	0.877141	0.892203	0.869167	1.09333	1.32103	0.906379	0.889545	0.897519	1.04725	1.51063	1.69315	2.31955	2.2469	2.47726	2.67129	2.43296	1.8606		64.6667	63.5085	3		Zfp644_predicted	UI-R-FJ0-cpu-c-10-0-UI.r1 UI-R-FJ0 Rattus norvegicus cDNA clone UI-R-FJ0-cpu-c-10-0-UI 5', mRNA sequence.; Zinc finger protein 644 (predicted)	XM_223150	CA510564
Rn30017288	Pmaip1				2.08522		0.901	1.017	1.082	0.54096	0.785311	0.682203	0.850282	0.872881	0.90113	0.908192	1.27119	1.39407	1.75282	2.00989	1.9322	2.31356	2.38559	2.54661	2.23164	2.53672		221	209.445	3		Noxa; Pmaip1	NOXA; BH3-only member of BCL2 family; Rattus norvegicus phorbol-12-myristate-13-acetate-induced protein 1 mRNA, complete cds.; Phorbol-12-myristate-13-acetate-induced protein 1	NM_001008385	AY788892
Rn30018125					2.07615		0.904	0.811	1.285	1.53252	0.350608	0.996298	0.80275	1.58646	1.44051	1.21206	1.0661	1.02803	1.24537	1.43258	1.86885	2.92702	4.71655	6.32364	9.08091	7.53887		21	7.2111	3		-		XM_219201	-
Rn30018040					2.04882		0.754	1.292	0.954	0.889693	1.19783	1.36383	0.861483	1.13707	1.10452	1.60036	1.80325	1.40723	2.41953	1.77071	2.06365	2.31212	2.8481	2.38481	3.01193	4.42785		42	16.3707	3				NM_031836	-
Rn30002480					2.04778		1.005	#VALUE!	0.995	0.975134	1.17601	1.13701	0.931253	1.08727	1.78157	1.81667	0.768406	0.961482	1.36226	1.26572	2.08971	2.78791	3.74647	4.57533	4.77816	5.843		#VALUE!	2.82843	2				-	-
Rn30005745					2.04571		#VALUE!	1.042	0.958	1.43204	1.27427	1.36893	0.866505	1.30704	#VALUE!	1.02306	1.75121	1.63471	1.8034	1.59951	2.01578	2.52184	2.4466	2.22573	2.7585	1.92233		#VALUE!	6.36396	2				-	-
Rn30003597	Baiap2				2.04349		0.992	0.804	1.204	1.89145	1.0932	1.07127	1.125	1.23794	1.27522	1.21162	1.2807	1.17105	1.36623	1.98904	1.79386	2.34759	2.65022	5.42325	5.03509	4.82895		249	81.8352	3		Baiap2; Irsp53	Rattus norvegicus brain-specific angiogenesis inhibitor 1-associated protein 2, mRNA (cDNA clone MGC:91531 IMAGE:7099884), complete cds.; Brain-specific angiogenesis inhibitor 1-associated protein 2	-	BC074009
Rn30001864					2.03393		1.02	0.511	1.469	1.05125	1.06994	1.11981	1.30886	1.38158	1.30055	1.41066	1.16343	1.30055	1.15928	1.65166	2.06925	2.38089	2.66136	2.69044	2.5554	4.16343		142	140.403	3				-	-
Rn30013582					2.02144		1.004	0.855	1.14	0.755848	0.885965	0.796784	0.940058	1.07895	0.799708	0.796784	1.11842	1.00439	1.11988	1.50731	1.49123	3.06579	0.555556	2.33772	2.6155	3.51754		24.6667	12.897	3				XM_218226	-
Rn30009582					2.01861		0.96	#VALUE!	1.04	0.866598	1.2575	1.1789	1.24716	0.874871	1.40641	0.941055	1.25957	1.09204	1.44984	2.13237	1.62771	2.29576	2.17166	3.32161	3.62358	2.43226		16.6667	23.3524	2				-	-
R002882_01					2.01737		1.131	0.881	0.988	0.953567	0.973952	1.03624	1.05663	1.10532	1.78369	1.05776	1.15742	1.21518	1.7769	1.61608	2.14836	2.28766	2.78029	2.90713	2.79162	2.70215		2604.67	909.893	3				NM_053819	-
R001665_01	Ldlr				2.01575		0.809	1.189	1.002	0.832317	0.987805	0.907012	1.1814	0.577744	1.20579	0.977134	1.28506	1.13872	1.37043	1.54573	2.02744	2.47409	3.38872	3.16311	3.47561	3.75		633.667	339.989	3		LDLRA; Ldlr	unnamed protein product; LDL-receptor precursor (AA -21 to 879); Rat mRNA for LDL-receptor.; low density lipoprotein receptor; Low density lipoprotein receptor	NM_175762	X13722
Rn30010939					2.01554		0.796	#VALUE!	1.204	1.06233	1.34851	1.02547	1.18591	1.19241	1.01463	1.05474	1.10352	1.29864	1.76369	1.91328	1.53171	2.60163	1.68022	3.73984	3.11111	5.02981		#VALUE!	4.94975	2				XM_238787	-
Rn30018146					2.01448		0.888	0.382	1.729	1.81608	1.54453	1.61839	1.54671	1.46416	1.54236	1.67922	1.52715	1.61839	2.29399	1.77697	2.05938	2.2071	3.0239	3.03041	3.31933	4.06445		32.3333	49.1155	3				XM_341987	-
R000319_01	Klf10				2.01441		0.865	0.653	1.483	1.06683	0.892091	0.775291	1.0512	1.05487	0.92336	1.27008	1.13121	0.987738	1.22685	2.38565	0.978541	2.67903	3.65573	4.04384	4.3878	1.73544		462.333	379.185	3		cpg20; Tieg; Klf10	Rattus norvegicus zinc finger transcription factor homolog CPG20 (cpg20) mRNA, complete cds.; Kruppel-like factor 10	NM_031135	U78875
Rn30026597					2.01435		0.973	0.594	1.433	3.0043	2.84075	2.44907	1.91105	1.33429	1.91966	2.16499	2.901	2.41463	2.3802	2.2726	2.47059	1.29986	1.23529	0.916786	1.11047	1.10617		12.6667	12.897	3				-	-
Rn30015143					2.01135		0.718	#VALUE!	1.282	0.839416	0.586375	0.552311	0.922141	0.77129	0.800487	#VALUE!	0.883212	0.980535	1.05839	1.53285	1.78832	2.7129	2.12165	3.57421	3.45012	5.48175		#VALUE!	12.7279	2				NM_171988,NM_171989,NM_022612	-
Rn30018747	Ihpk2				2.00863		0.776	1.013	1.211	1.88355	1.3549	1.08133	1.47689	1.73752	1.72828	1.7634	1.36784	2.30499	2.10536	1.79852	2.17375	2.0536	2.39926	2.26617	2.54529	2.74677		28.3333	13.0512	3		Pius; Ihpk2	Rattus norvegicus mRNA for PiUS, complete cds.; inositol hexaphosphate kinase 2; Inositol hexaphosphate kinase 2	-	AB015723
Rn30008750					2.00647		0.967	1.33	0.703	0.537765	0.714692	0.734092	0.918779	0.964563	1.11666	1.29591	1.49224	1.38515	1.29514	2.19219	1.84299	1.98422	2.64537	2.41723	2.81454	1.89421		67	46.1628	3				XM_233672	-
Rn30004626					2.00625		1	#VALUE!	#VALUE!	0.761726	1.61351	1.73921	1.29081	1.68105	#VALUE!	1.65854	1.82927	2.81426	1.90994	2.20263	1.6848	2.13133	2.66041	2.40338	3.54221	1.88743		2	3.4641	1			Rattus norvegicus phosphoinositide phosphatase SAC1 mRNA, complete cds.	NM_053798	AF251186
Rn30010437	Zbtb10				2.00459		1.155	0.922	0.922	0.785982	1.07134	0.946183	0.818523	1.15269	1.0438	1.28911	0.87985	1.13267	1.4368	1.88861	1.78473	2.34043	2.28285	2.68085	2.34919	1.41677		106.667	48.6758	3		Rinzf; Zbtb10	Rattus norvegicus zinc finger protein RIN ZF mRNA, complete cds.; zinc finger and BTB domain containing 10; Zinc finger and BTB domain containing 10	NM_024489	AF091457
Rn30022153					2.00281		0.702	#VALUE!	1.298	1.58427	0.994382	1.6573	1.60112	1.6236	#VALUE!	1.92416	1.46067	1.64888	1.78652	1.45787	2.13202	2.41854	1.03933	1.54494	0.632022	#VALUE!		#VALUE!	6.36396	2				XM_345137	-
R004776_01	Grasp				2.00256		0.609	1.017	1.374	0.861963	1.28374	0.998466	1.49847	1.21933	1.18252	0.777607	1.01534	1.49693	1.15491	2.03988	1.76227	2.20552	3.31442	1.99233	3.46626	7.83282		56.6667	14.6401	3		Grasp	Rattus norvegicus tamalin mRNA, complete cds.; GRP1 (general receptor for phosphoinositides 1)-associated scaffold protein	NM_138894	AF374272
Rn30003872					2.00174		1.337	0.457	1.206	0.86423	1.25587	1.89295	1.85117	1.91384	1.50914	1.56397	1.67624	1.59269	1.48303	1.93995	1.81201	2.25326	3.19582	3.37859	3.11749	2.08355		25	12.49	3				-	-
Rn30009031	St3gal4				2.00155		1.187	0.674	1.139	1.1282	1.12122	1.35244	1.71263	1.31875	1.26181	1.27692	1.5639	1.35244	1.4024	1.64988	2.09489	2.25988	2.92448	4.19442	4.31875	3.6646		38.6667	6.50641	3		St3gal4; siat4c	synonym: siat4c; Rattus norvegicus ST3 beta-galactoside alpha-2,3-sialyltransferase 4, mRNA (cDNA clone MGC:105257 IMAGE:7315905), complete cds.	NM_203337	BC089057
Rn30020894					1.99658		0.91	1.279	0.811	1.19041	1.05205	1.03836	0.84726	1.25205	1.05342	0.979452	0.667123	1.26438	1.35342	1.75274	1.50548	2.73151	1.57329	1.66507	2.46575	2.16164		43.3333	36.1709	3				-	-
Rn30023127					1.99492		0.934	0.947	1.119	2.03604	1.8335	2.10305	1.14822	0.924365	1.33401	1.74518	1.90051	2.15482	2.00254	1.88223	1.95381	2.14873	2.41066	1.75736	2.30863	1.37208		66.3333	37.2335	3		RGD1306582	AMGNNUC:NRHY4-00143-H5-A W Rat hypothalamus (10464) Rattus norvegicus cDNA clone nrhy4-00143-h5 5', mRNA sequence.; Similar to RIKEN cDNA 2610205E22	XM_342406	CB729050
Rn30020311					1.99316		1.031	0.967	1.002	1.03418	1.08704	1.24638	1.02787	1.07126	1.07599	1.3868	1.80331	1.66448	1.67	1.87037	2.03287	2.07626	1.74573	2.08493	1.87273	1.93663		530.333	67.278	3				XM_340861,XM_345311	-
Rn30025464					1.99258		0.841	1.331	0.827	0.624705	0.867702	0.786703	0.747216	0.913264	0.948701	0.933513	1.23523	1.25953	1.46001	1.70705	1.94094	2.32973	3.12757	3.40904	3.20655	1.82349		109.667	19.3477	3				-	-
Rn30001721					1.99214		1.018	0.858	1.124	1.17361	0.986253	1.03456	1.09819	0.975648	1.10291	1.02396	1.11233	1.17478	1.64258	1.88531	1.9619	2.12922	2.29772	2.41438	2.40731	2.54399		356.667	124.997	3		Dgcr6_predicted		XM_221270	-
Rn30005581	2008-03-07				1.98955		1.199	0.944	0.857	1.82834	2.30518	2.38147	1.83243	1.32289	1.33243	2.39782	1.68529	2.7139	1.82289	1.3624	2.2248	2.38147	1.88147	1.3842	1.37193	1.1921		22.3333	11.2398	3		March7; Axot	synonym: Axot; Rattus norvegicus membrane-associated ring finger (C3HC4) 7, mRNA (cDNA clone MGC:94971 IMAGE:7114399), complete cds.; Membrane-associated ring finger (C3HC4) 7	NM_001012087	BC083842
Rn30004421	Ppp1r12a				1.9863		1.029	0.989	0.982	1.38169	1.32006	1.41593	1.14887	2.51078	1.68907	1.01344	1.03322	1.1968	1.35049	2.17068	1.58103	2.2072	2.70327	2.45904	2.05123	2.53208		95.3333	33.5012	3		M110; MBSP; Mypt1; Ppp1r12a	SMPP-1M; protein phosphatase 1 smooth muscle myosin binding subunit; Rattus norvegicus kidney protein phosphatase 1 myosin binding subunit mRNA, partial cds.; protein phosphatase 1, regulatory (inhibitor) subunit 12A; Protein phosphatase 1, regulatory (inhibitor) subunit 12A	-	U50185
Rn30014081					1.98578		0.984	1.108	0.909	1.20982	1.01853	1.02628	0.89315	1.16071	1.20078	1.22275	1.67643	1.42697	2.04352	1.68419	2.01249	2.26066	2.71305	3.08919	4.15812	3.12408		27	6.245	3		LOC316326	Rattus norvegicus similar to lung inducible neuralized-related C3HC4 RING finger protein, mRNA (cDNA clone MGC:108881 IMAGE:7376146), complete cds.; Similar to lung inducible neuralized-related C3HC4 RING finger protein	XM_237084	BC088198
Rn30004731					1.98392		1.227	0.793	0.98	1.27336	0.860133	1.15322	1.054	1.26062	1.16414	1.20601	1.09951	1.20237	1.03489	1.76578	2.31371	1.87227	2.47209	2.50394	2.57585	1.93689		135	34.7707	3				XM_234205	-
Rn30006570					1.98392		0.768	0.812	1.42	1.04243	1.39351	1.71963	1.72546	1.20133	1.00083	1.12562	1.18386	2.17887	2.08153	2.17637	1.96506	1.81032	2.7579	2.70133	1.92429	2.93178		835	789.633	3				XM_342653	-
Rn30007705	Mmp13				1.98133		1.27	0.65	1.08	0.622407	0.986515	0.862033	1.53423	1.10477	0.868257	0.914938	1.16079	1.00207	1.10166	2.09751	1.84544	2.00104	2.11618	2.90353	2.44295	1.83921		97.3333	78.2901	3		UMRCase; Mmp13	Rat collagenase (UMRCase) mRNA, 3' end.; matrix metallopeptidase 13; Matrix metallopeptidase 13	XM_343345	M60616
Rn30019442	Pip5k1a_predicted				1.97722		1.382	0.418	1.201	1.31501	1.5364	1.31649	1.15305	1.40862	1.35067	1.39822	1.54086	1.73403	1.66716	1.69094	1.77415	2.46657	0.667162	1.59881	2.6107	1.93016		95	65.8255	3		Pip5k1a; Pip5k1b; Pip5k1a_predicted	Rattus norvegicus clone UI-R-FJ0-cpu-i-10-0-UI unknown mRNA.; phosphatidylinositol-4-phosphate 5-kinase, type 1, alpha (predicted); Phosphatidylinositol-4-phosphate 5-kinase, type 1, alpha (predicted)	XM_345245	AY724476
Rn30015132	Enc1				1.97595		1.002	1.018	0.98	0.702162	0.746757	0.827027	0.970541	1.10027	0.927568	0.896757	1.25108	0.794595	1.26486	1.70595	1.95486	2.26703	1.79189	1.38973	1.17486	1.56		276.333	75.4476	3		Enc1	Nrpb; nuclear matrix protein; rNRP/B; ectodermal-neural cortex protein with BTB-like domain; NRPB; CCL28; ENC-1; PIG10; TP53I10; tumor protein p53 inducible protein 10; Rattus norvegicus nuclear restricted protein in brain (ENC-1) mRNA, complete cds.; ectodermal-neural cortex 1; Ectodermal-neural cortex 1	NM_001003401	AY669396
Rn30000096					1.97513		0.843	1.157	#VALUE!	1.21605	1.17664	1.18367	1.58902	1.87333	1.34975	1.38494	1.45109	1.50317	1.39901	1.68332	1.71429	2.5278	3.01337	5.17382	5.97185	5.61858		#VALUE!	12.7279	2				XM_233779	-
Rn30016448					1.97467		0.737	1.324	0.939	1.34464	1.1479	1.22795	1.04749	1.10312	1.01357	1.21031	1.20081	1.32022	1.14383	1.60516	1.94301	2.37585	3.08141	3.60109	3.88602	2.24423		64	44.643	3				XM_341667	-
R002951_01	Nr1d1				1.97255		0.63	0.85	1.52	0.854545	0.827273	0.925134	0.940107	1.0246	1.07433	0.973797	1.01872	1.27754	1.24385	2.13262	1.79465	1.99037	2.75187	2.82193	2.70909	1.33369		251.333	177.43	3		REV-ERBAALPHA; Nr1d1	Rat Rev-ErbA-alpha protein mRNA, complete cds.; nuclear receptor subfamily 1, group D, member 1; Nuclear receptor subfamily 1, group D, member 1	NM_145775	M25804
R005085_01					1.96516		0.672	1.341	0.987	0.85619	1.01853	0.676056	0.938473	0.971831	0.956264	1.20089	0.947368	1.34099	1.70348	1.60563	1.64789	2.64196	2.49296	2.22609	2.80875	3.18236		17.3333	6.35085	3				XM_342675	-
Rn30023855					1.96248		0.737	#VALUE!	1.263	0.853552	0.837158	1.44699	1.08525	1.0776	1.11694	1.18798	1.1847	1.07213	1.5235	1.67978	1.69617	2.51148	2.30055	2.8612	2.14536	2.29727		#VALUE!	4.24264	2				XM_237548	-
Rn30000773					1.96189		1.507	0.556	0.937	0.993396	0.778868	0.819057	1.0817	1.07887	1.10094	1.12019	1.37038	1.2583	1.15698	1.52774	2.06774	2.29019	2.77528	2.1583	1.39585	0.560377		130.333	102.666	3				-	-
Rn30010785					1.96161		1.004	0.846	1.149	1.26795	1.03647	1.01919	0.978887	1.54664	1.38772	1.96468	1.24376	1.50864	1.24376	1.85298	1.88752	2.14434	2.81344	2.21113	2.30326	1.28983		79.6667	54.0401	3				XM_223938	-
Rn30003194	Tuba4a				1.96121		0.667	0.759	1.574	0.841405	0.837273	0.866881	0.888914	0.946752	1.2986	1.19463	1.24696	1.15125	1.21322	2.01331	1.59399	2.27634	2.17443	2.58963	2.43883	#VALUE!		339.333	383.715	3		Tuba4; MGC94628; Tuba4a	synonym: MGC94628; Rattus norvegicus tubulin, alpha 4, mRNA (cDNA clone MGC:94628 IMAGE:7191229), complete cds.; tubulin, alpha 4A; Tubulin, alpha 4	NM_001007004	BC083726
R001655_01	Hmgcr				1.9586		0.986	0.893	1.12	0.721338	0.816879	0.716561	0.883758	1.11067	1.96338	1.06529	1.10828	0.838376	1.18471	1.60987	1.87261	2.39331	2.74443	3.3535	3.41083	3.375		599.333	232.672	3		Hmgcr; 3H3M	synonym: 3H3M; Rattus norvegicus 3-hydroxy-3-methylglutaryl-Coenzyme A reductase, mRNA (cDNA clone MGC:72532 IMAGE:5600023), complete cds.	NM_013134	BC064654
Rn30004311					1.95461		1.214	0.832	0.954	1.54356	1.30082	1.44798	1.17057	1.19679	1.13166	1.16718	1.25937	1.37356	2.26417	1.70172	1.99098	2.17113	2.57288	2.91035	2.81477	3.14886		128	63.2376	3				-	-
Rn30004334					1.94928		1.02	0.762	1.218	1.31359	1.41347	1.58885	2.24042	1.49013	1.72938	1.58072	1.53426	1.53775	1.482	1.74564	2.10453	1.99768	1.37166	1.93264	1.84088	1.76655		138.667	157.786	3				XM_345867	-
R004124_01					1.94874		0.819	0.671	1.51	0.808015	1.12395	0.919851	1.48183	0.919851	1.00373	0.794035	1.31407	0.8863	1.03728	1.99068	1.56011	2.29543	3.64306	5.98602	4.87325	4.7055		37	7	3				XM_341154	-
Rn30008252	Phf13_predicted				1.94477		0.998	0.797	1.205	0.842209	1.13412	1.00986	1.51085	1.06706	1.40828	1.21696	1.35108	1.28205	1.61538	1.64103	1.54635	2.64694	4.57002	4.43195	4.13609	2.30966		53.6667	7.37111	3		Phf13_predicted	Rattus norvegicus cDNA clone IMAGE:7131378, containing frame-shift errors.; PHD finger protein 13 (predicted)	XM_233700	BC083880
Rn30010461					1.94037		1.268	0.789	0.943	0.876588	0.770806	0.814363	1.4755	1.01893	0.794141	1.05237	1.00959	1.07726	1.34638	1.49339	1.57895	2.74877	2.72232	5.10241	2.71221	0.920145		132	84.8587	3				XM_224907	-
Rn30009267					1.9338		0.946	1.056	0.998	1.05806	1.0955	0.99783	1.22084	1.07108	1.03852	0.984807	1.1427	1.03364	1.19479	1.95008	2.00868	1.84265	1.96799	2.51004	2.5605	4.63104		909.667	506.611	3				XM_214338	-
Rn30008889	Tmem24				1.93327		0.97	1.018	1.012	1.57724	1.21341	1.20325	1.27033	1.4939	1.01626	1.32419	1.42175	1.57927	1.59045	1.72866	1.84045	2.23069	3.74085	4.00102	3.57825	3.92073		19.3333	5.03322	3		Tmem24	Rattus norvegicus transmembrane protein 24, mRNA (cDNA clone MGC:94851 IMAGE:7109537), complete cds.; Transmembrane protein 24	NM_001011996	BC085925
Rn30023390					1.93141		0.797	#VALUE!	1.203	1.20315	1.35256	1.48493	0.841415	1.20183	2.23984	1.8401	1.47051	1.80472	2.01704	1.88204	1.91874	1.99345	1.98427	1.84928	2.2097	2.05898		#VALUE!	12.0208	2				XM_342009	-
Rn30004422					1.92439		#VALUE!	#VALUE!	1	#VALUE!	1.00511	0.61853	1.14696	1.41981	#VALUE!	#VALUE!	0.816613	0.811502	1.22173	1.01725	2.3016	2.45431	1.74888	2.09329	2.11182	2.02939		#VALUE!	#DIV/0!	1				NM_053890	-
Rn30013697					1.92239		1.071	1.078	0.851	1.02587	0.976482	0.992004	0.989182	0.835372	1.05833	1.01458	0.989182	1.06115	1.31091	2.29727	1.59031	1.87959	2.0715	2.02493	1.78786	1.68485		41.6667	13.0512	3				-	-
Rn30000153					1.9212		1.307	0.952	0.741	1.03441	0.993118	1.25843	0.929112	0.948727	1.38851	1.34721	1.51032	1.45561	1.44116	1.90262	1.75499	2.10599	2.67688	2.67584	2.21129	2.17103		140.333	97.6029	3				NM_212524	-
Rn30006207					1.91976		0.873	1.066	1.061	0.949001	1.00464	1.02389	1.21755	1.26034	1.28709	1.17582	1.12126	1.14907	1.46255	2.16655	2.03495	1.55777	1.41013	1.67439	1.37589	1.49144		105	24.5153	3				XM_347221,XM_216149	-
Rn30012517					1.91552		0.672	1.191	1.136	1.01928	0.662534	1.22314	1.30441	1.09366	1.17769	0.976584	1.07576	1.19972	1.21625	1.48347	1.7686	2.49449	2.47934	2.62948	2.81267	1.06612		145.333	93.4897	3				XM_341466	-
Rn30016756					1.91192		1.168	1.523	0.309	0.941734	0.922764	0.806233	1.21545	1.10976	1.71274	1.17209	1.24526	1.50542	1.50949	1.49322	1.8645	2.37805	3.29133	2.87263	3.08672	3.86314		16.6667	11.5902	3				-	-
Rn30008727	Serinc3				1.91174		1.086	0.883	1.031	1.96146	1.41354	1.16823	1.44921	1.48487	1.03854	1.40274	1.24604	1.55079	1.11095	1.72154	2.09546	1.91823	2.41859	2.89193	2.93192	2.67579		81.3333	15.308	3		Serinc3; Tde1; MGC94574	synonyms: MGC94574, Tde1; Rattus norvegicus serine incorporator 3, mRNA (cDNA clone MGC:94574 IMAGE:7190015), complete cds.; Serine incorporator 3	NM_001008312	BC085853
Rn30022663					1.91104		1.115	0.728	1.157	1.11824	0.846284	1.34628	1.29561	0.993243	1.40203	1.4223	1.21284	0.971284	1.43074	1.30912	1.7973	2.62669	2.8902	8.58615	3.59291	2.66385		25.3333	9.71253	3				-	-
R005551_01					1.90267		0.758	1.242	#VALUE!	1.28158	1.97219	#VALUE!	#VALUE!	2.07184	1.49479	0.843569	1.5365	1.67555	1.63152	2.1066	1.87254	1.72885	2.10892	2.9664	2.40788	3.26072		#VALUE!	6.36396	2				XM_236104	-
R000559_01					1.89156		1.074	1.127	0.799	1.23553	1.08545	1.11141	1.0311	1.12358	1.02785	1.08545	1.19903	1.26636	1.59248	1.75635	1.76528	2.15306	3.14197	2.83694	3.83396	2.92942		1333	433.594	3				NM_031677	-
Rn30000155					1.89046		0.969	0.755	1.276	1.11982	1.3222	1.25474	1.16415	0.92708	1.20463	1.4311	1.61805	1.64118	1.78477	1.73273	1.84838	2.09027	2.41985	2.24831	3.32669	2.79473		286.333	79.1223	3				NM_212524	-
Rn30020031					1.88336		0.985	1.066	0.949	1.24048	1.28636	1.32234	1.38351	1.2099	1.52294	1.42939	1.56432	1.53373	1.71904	1.75412	1.92324	1.97271	2.37931	2.3919	2.43958	2.18411		270.333	17.6163	3				-	-
Rn30003488					1.88253		0.85	1.15	#VALUE!	0.855835	0.70328	1.11518	#VALUE!	1.12586	1.01144	1.09535	1.1762	1.30892	1.50725	1.7254	1.3669	2.5553	3.54844	3.20976	4.43783	5.67506		#VALUE!	28.9914	2				NM_022269	-
Rn30003695					1.87225		0.95	0.79	1.26	0.808378	1.2852	1.92513	1.36364	0.603387	0.930481	1.07576	1.09358	2.66667	1.41622	1.51961	1.8057	2.29144	1.418	1.01961	0.918895	1.0508		133.667	76.2911	3				XM_235049	-
Rn30000215					1.87207		0.878	1.156	0.966	1.97424	2.21399	2.24649	1.47629	1.76522	1.75995	1.99707	1.91189	2.02518	1.56235	2.59953	1.83811	1.17857	2.12617	1.26112	1.21897	1.26288		167.333	271.644	3				XM_215424	-
Rn30013795	Ctgf				1.86585		1.06	1.116	0.824	1.08711	1.28222	1.33693	1.25198	1.51548	1.92873	2.50468	2.7725	2.83081	2.73434	2.29446	1.90353	1.39957	0.844492	0.419006	0.368611	1.0432		8378	3867.06	3		Ctgf; CTGRP	Rattus norvegicus connective tissue growth factor, mRNA (cDNA clone MGC:91697 IMAGE:7098774), complete cds.; Connective tissue growth factor	NM_022266	BC072503
R003546_01	Epn2				1.86382		0.846	1.079	1.075	0.830322	0.988982	0.969149	1.43191	0.50639	1.17673	1.25474	1.25342	3.2089	1.05906	0.873953	1.06963	3.64786	1.13178	1.9145	0.876598	0.852799		187.667	76.1665	3		Epn2	Rattus norvegicus EH domain binding protein epsin 2 mRNA, complete cds.; Epsin 2	NM_021852	AF096269
Rn30022791					1.86111		0.829	0.785	1.386	1.87719	2.11257	2.15789	1.34942	0.881579	0.940058	1.76754	1.94006	1.93275	2.07895	2.01316	1.86696	1.70322	1.75877	1.36257	1.72515	2.4386		208	139.28	3				XM_221941	-
Rn30009266					1.86089		1.025	1.025	0.95	0.889604	1.04257	1.03069	1.24307	1.1495	1.05891	1.02327	1.40198	0.992079	1.3797	1.48515	1.67376	2.42376	2.80396	2.59752	2.3005	4.03218		378	231.307	3				XM_214338	-
Rn30025077					1.85942		1.2	0.598	1.202	1.94799	1.6035	1.44748	1.47219	1.02111	1.3378	1.73481	1.82595	1.96344	1.99588	1.96035	1.95726	1.66066	1.71318	1.52781	1.69464	1.37024		440.667	311.725	3				XM_342131	-
Rn30003666	Psrc2				1.85703		1.226	0.65	1.124	1.05821	0.704131	0.883584	0.859442	0.95118	0.881974	0.907725	1.01717	1.62151	1.69152	1.28433	2.18401	2.10274	1.87902	1.9595	2.19608	1.65531		188.667	107.156	3		Psrc2; RGD1306287	synonym: RGD1306287; Rattus norvegicus proline/serine-rich coiled-coil 2, mRNA (cDNA clone IMAGE:7303805), partial cds.; Proline/serine-rich coiled-coil 2	XM_235146	BC085360
Rn30026082					1.85685		0.943	0.689	1.368	1.74376	1.25166	0.842078	1.19511	1.45186	1.01936	1.30973	1.7025	1.49465	1.29445	1.54508	1.95772	2.06775	2.42078	3.06877	3.5349	2.74936		34	24.0208	3				XM_213690	-
Rn30016256					1.85511		0.846	1.022	1.132	0.812419	1.32083	1.17723	0.937904	1.27684	0.957309	1.07245	1.18629	1.01552	1.21475	1.42561	1.8163	2.32342	3.3674	3.1436	4.73221	6.76843		67	19.9249	3				XM_226575	-
Rn30003659					1.85257		1.199	0.715	1.086	0.583023	0.868206	0.922561	0.97245	1.34103	1.16381	1.27029	1.61355	1.84959	1.51824	2.29561	1.36858	1.89352	1.89352	2.05212	2.21742	2.0484		61	49.5076	3				XM_235146	-
R003126_01					1.85046		0.822	1.324	0.854	1.1606	1.23802	1.05138	0.850922	0.982258	1.03894	1.10253	1.28295	1.50622	1.47304	1.51866	2.17465	1.85806	1.67074	2.85691	2.52512	1.82972		83.6667	58.046	3				-	-
Rn30001160					1.84975		0.921	1.001	1.077	0.995387	0.96771	0.958814	0.90939	0.907414	0.897529	1.10016	1.06359	1.02306	1.26623	1.41944	2.23789	1.89193	2.18847	1.79802	2.02735	2.12718		420	94.1754	3				XM_213726	-
Rn30017042	Vil2				1.84677		0.861	1.081	1.059	1.10714	0.960829	1.05876	0.892857	0.928571	1.05991	1.12558	1.15783	1.29263	1.47235	1.56567	1.69585	2.2788	2.51382	3.26152	2.32949	3.78341		1064	167.033	3		Vil2; MGC94076	Rattus norvegicus villin 2, mRNA (cDNA clone MGC:94076 IMAGE:7124292), complete cds.; Villin 2	NM_019357	BC081958
Rn30000965	Hip1r				1.84675		0.5	1.445	1.055	0.787013	0.987013	0.918182	0.903896	0.876623	0.996104	0.868831	0.977922	1.24026	1.38312	1.35844	1.98571	2.1961	4.28961	2.73377	3.03896	3.95325		28	14.7986	3		rHIP1R; Hip1r	C-terminal region is similar to the C-termini of yeast SLA2, C.elegans ZK370.3 and mouse talin.; Rattus norvegicus rHIP1R mRNA, partial cds.; huntingtin interacting protein 1 related; Huntingtin interacting protein 1 related	XM_213777	AB005052
Rn30000713					1.83994		1.138	0.928	0.934	1.38819	0.859072	1.13671	1.21688	1.59241	1.56624	1.84388	2.02447	1.31983	1.58819	1.97046	1.57722	1.97215	2.42532	2.00759	1.90549	1.60759		66.6667	45.3468	3				-	-
Rn30019443	Pip5k1a_predicted				1.83941		1.342	0.422	1.236	0.801902	1.41204	1.22821	1.23455	1.3439	1.51664	1.20602	1.52456	1.35182	1.15531	1.69572	1.86688	1.95563	1.02536	2.18067	2.49128	1.60222		209.667	212.578	3		Pip5k1a; Pip5k1b; Pip5k1a_predicted	Rattus norvegicus clone UI-R-FJ0-cpu-i-10-0-UI unknown mRNA.; phosphatidylinositol-4-phosphate 5-kinase, type 1, alpha (predicted); Phosphatidylinositol-4-phosphate 5-kinase, type 1, alpha (predicted)	XM_345245	AY724476
Rn30022297					1.83557		0.608	1.081	1.31	#VALUE!	1.08437	1.12033	0.698945	0.893097	1.05129	1.0441	1.26558	1.01534	1.24976	1.64094	1.44247	2.4233	1.16779	3.7464	3.77373	0.72627		20.6667	3.51188	3				XM_344550	-
Rn30002663	Slc9a3r2				1.83361		#VALUE!	1	#VALUE!	1.85714	1.2578	1.29228	1.72414	1.76026	1.75534	1.37438	1.57964	1.78654	1.53038	2.42365	1.53366	1.54351	1.53038	1.26437	1.54844	#VALUE!		#VALUE!	#DIV/0!	1		E3karp; Slc9a3r2	NHERF2; Rattus norvegicus sodium-hydrogen exchanger 3 regulatory factor 2 mRNA, complete cds.; solute carrier family 9 (sodium/hydrogen exchanger), isoform 3 regulator 2; Solute carrier family 9 (sodium/hydrogen exchanger), isoform 3 regulator 2	NM_053811	AF294257
Rn30005627	Slc38a2				1.83172		0.95	1.081	0.968	0.447816	0.890777	1.01335	1.09345	1.21117	1.53762	1.34709	2.19782	2.20146	1.88228	1.66019	1.78762	2.04733	2.49515	1.99029	2.18932	1.84951		2261.67	450.411	3		ATA2; Ata2; Sat2; Atrc2; Snat2; Slc38a2	Rattus norvegicus amino acid transporter system A (ATA2) mRNA, complete cds.; solute carrier family 38, member 2; Solute carrier family 38, member 2	NM_181090	AF249673
R001843_01	Kalrn				1.83033		0.998	0.9	1.102	2.53	1.25658	1.63523	1.04109	1.44546	1.35856	1.28407	1.38693	1.6849	1.94029	1.60331	1.85161	2.03606	2.21431	2.26751	1.8658	5.22761		50.6667	22.1886	3		Kalirin; Duo; Hapip; Kalrn	multifunctional; alternatively spliced; Rattus norvegicus Kalirin-12a (Kalirin) mRNA, complete cds, alternatively spliced.; kalirin, RhoGEF kinase; Kalirin, RhoGEF kinase	NM_032062	AF232669
Rn30024675					1.83011		0.818	0.611	1.571	1.36559	0.954839	1.41828	1.22043	0.951613	1.04194	1.4172	1.4828	1.17742	1.38387	1.84409	1.92903	1.7172	1.68387	1.53871	1.85806	1.86882		51.6667	45.3689	3			UI-R-C0-ie-e-12-0-UI.r1 UI-R-C0 Rattus norvegicus cDNA clone UI-R-C0-ie-e-12-0-UI 5', mRNA sequence.; Transcribed locus	-	BF551219
Rn30020386					1.82954		0.97	0.913	1.116	1.48341	1.38386	1.29018	1.39948	1.53025	2.14704	1.54977	1.5244	1.90111	1.4756	1.69421	1.71568	2.07872	1.14964	2.10215	1.75862	1.46975		117.333	40.2658	3				-	-
Rn30011956					1.82417		0.92	#VALUE!	1.08	1.8483	0.815588	0.772443	0.836465	1.04384	0.701461	1.06472	0.814196	0.797495	0.974252	2.08351	1.20668	2.18232	2.61656	3.14127	2.80863	1.389		26	26	2		RGD1560368_predicted	RVL1289 Wackym-Soares normalized rat vestibular cDNA library Rattus norvegicus cDNA 5', mRNA sequence.; Similar to hypothetical protein FLJ21159 (predicted)	XM_227306	CX570164
Rn30025081					1.82363		1.114	1.152	0.734	1.27893	1.44629	1.26285	0.919367	1.24385	1.21754	1.24385	1.61364	1.51937	2.22022	1.53837	1.68745	2.24507	1.40317	1.79269	1.85335	1.28477		87.6667	24.6847	3				XM_226578	-
Rn30017107					1.82363		0.87	#VALUE!	1.13	#VALUE!	1.33943	1.39101	0.965058	1.60399	#VALUE!	#VALUE!	1.61231	1.63727	1.38769	2.11148	1.49917	1.86023	4.81697	2.32113	3.38103	2.83361		#VALUE!	21.9203	2				-	-
Rn30014311					1.8231		1.107	1.375	0.518	1.50439	1.48904	1.49342	1.20833	1.60088	1.58991	1.58772	1.66886	2.32018	2.05702	1.64912	1.96491	1.85526	2.56798	2.51535	2.82456	2.42982		30.3333	25.5016	3				-	-
Rn30006866					1.81891		0.655	1.063	1.282	1.16026	1.13141	1.03365	1.37981	1.17147	0.990385	1.14263	1.39744	1.31891	1.25481	2.0625	1.60256	1.79167	3.44551	3.26763	3.50801	5.35417		13.6667	8.02081	3				XM_222460	-
R005007_01					1.81784		1.003	0.978	1.02	0.896858	0.992066	1.01872	0.910187	1.26246	1.1244	1.15487	1.33767	1.40812	1.44526	1.90892	2.09743	1.44716	1.68518	1.66233	1.51571	1.54522		685.333	324.576	3				-	-
R000984_01					1.81723		0.966	1.022	1.012	0.819048	0.789116	0.791837	1.10884	1.06259	0.89932	0.87619	0.929252	1.04354	1.02993	1.51973	2.07211	1.85986	2.04898	2.30204	2.39728	1.7102		671.667	609.046	3				NM_019186	-
Rn30006577					1.81723		0.879	1.046	1.075	0.869748	1.14076	1.2416	1.27626	1.34244	1.58824	1.02101	1.29832	1.18487	1.40861	1.79307	1.77731	1.8813	2.92437	2.53361	2.62185	1.55357		179.333	180.278	3				-	-
Rn30007582					1.81605		0.503	1.827	0.67	1.41622	1.80441	1.41454	1.841	1.8167	0.446844	0.390989	1.66449	0.822752	1.72398	1.47877	2.14429	1.82508	2.30376	2.46462	2.27192	1.36846		77	97.0412	3				-	-
Rn30009699					1.81546		#VALUE!	0.77	1.23	0.82128	1.63425	1.27348	1.9335	1.16542	#VALUE!	1.15711	1.3749	1.69077	1.90191	1.94846	1.8404	1.65752	2.27431	#VALUE!	2.0798	1.65752		#VALUE!	10.6066	2		Bambi		-	-
R004516_01	Bambi				1.81425		1.081	0.848	1.071	1.26361	0.981779	1.20823	0.924988	1.06129	1.0769	1.23592	1.7009	1.51136	1.79673	1.39281	1.83294	2.21699	2.54638	2.05726	1.61145	0.65239		289.333	153.109	3		Sersap2; Sipa1l2	Rattus norvegicus BMP and activin membrane-bound inhibitor, homolog (Xenopus laevis), mRNA (cDNA clone MGC:91477 IMAGE:7100920), complete cds.	NM_139082	BC070516
Rn30018216	Sipa1l2				1.81407		0.707	1.133	1.16	0.933333	0.877778	0.895556	0.84	0.864444	0.857778	0.802222	0.924444	0.886667	1.01333	1.20222	1.64	2.6	2.92667	5.15778	4.91333	6.59111		115.333	44.6356	3			Rattus norvegicus serine-rich synapse associated protein SERSAP2 mRNA, complete cds.; signal-induced proliferation-associated 1 like 2; Signal-induced proliferation-associated 1 like 2	NM_001009704	AY043227
Rn30008497					1.81215		1.179	1.021	0.799	1.11897	1.12441	1.28144	1.23317	1.14956	1.276	1.57852	1.71244	1.68729	1.98029	1.69952	1.94358	1.79334	2.1482	2.67165	2.0537	2.05099		148.333	117.24	3		hairy; Hes1		-	-
Rn30001558	Hes1				1.81166		0.656	1.159	1.185	0.771147	0.827813	0.691486	0.954284	0.814673	0.822885	0.705448	0.826992	0.816315	1.0824	1.43964	1.7977	2.19765	2.50233	2.62059	2.38243	2.24281		187.333	86.0949	3		Dri 27/ZnT4; Slc30a4	Rattus norvegicus (clone pCDM8/rathairy 1) Drosophila hairy gene homologue, complete cds.; hairy and enhancer of split 1 (Drosophila); Hairy and enhancer of split 1 (Drosophila)	NM_024360	L04527
Rn30000125	Slc30a4				1.81146		1.061	0.944	0.994	1.17297	0.809232	0.905172	0.985261	0.976919	1.17964	0.961902	0.801724	1.03115	0.98109	1.77697	1.69271	1.96468	2.00473	2.05145	2.00389	2.25584		78.6667	15.1438	3			Rattus norvegicus mRNA for Dri 27/ZnT4 protein, complete CDS.; solute carrier family 30 (zinc transporter), member 4; Solute carrier family 30 (zinc transporter), member 4	NM_172066	Y16774
Rn30007363					1.80975		#VALUE!	#VALUE!	1	#VALUE!	1.38103	1.40354	1.37781	1.67042	#VALUE!	1.48875	#VALUE!	1.36495	1.59164	1.49035	2.04341	1.8955	1.7701	1.76849	1.04984	1.3955		19.3333	34.356	1				XM_232988	-
Rn30008662					1.8062		#VALUE!	#VALUE!	1	0.936575	1.71459	1.25793	1.70085	0.881607	1.69027	1.91121	#VALUE!	1.27167	1.58245	1.34567	2.00317	2.06977	1.36681	2.24313	1.21459	1.21987		#VALUE!	16.2635	1				XM_223930	-
Rn30025110					1.80442		0.999	1.134	0.867	1.30994	1.01559	0.971735	0.862573	1.37524	0.979532	1.04288	1.16862	1.19396	1.81189	1.7076	1.80799	1.89766	1.87719	2.10721	2.33821	1.1462		72	15.5885	3		Comt		XM_226362	-
Rn30001731	Comt				1.79527		1.127	0.202	1.671	1.20598	1.35548	1.18106	1.18106	1.0353	1.21346	1.0515	1.2907	1.25581	1.14867	1.70307	2.07184	1.61088	0.33887	1.60341	1.94352	3.24045		150	159.772	3			Rattus norvegicus catechol-O-methyltransferase, mRNA (cDNA clone MGC:93639 IMAGE:7191956), complete cds.; Catechol-O-methyltransferase	NM_012531	BC081850
Rn30008989					1.79055		1.268	0.571	1.161	1.2667	0.857333	1.02773	1.64477	1.51365	1.28866	0.955181	0.867983	1.17351	1.35123	1.69736	1.9929	1.68138	1.06634	1.21611	0.986465	0.680941		315.667	231.483	3				XM_213037	-
Rn30011243					1.78264		#VALUE!	0.939	1.061	1.35646	0.91635	0.913498	1.71483	1.45532	0.855513	1.36312	1.27852	1.36882	1.05894	1.72053	1.85837	1.76901	1.59601	1.71103	2.77947	1.5903		#VALUE!	1.41421	2				XM_237042	-
Rn30005561					1.78142		0.745	0.783	1.472	1.56504	1.42035	1.6354	1.52124	1.39513	0.988938	0.789823	1.26372	1.46416	1.38584	1.11903	1.93407	2.29115	2.2885	3.06637	3.22699	5.22611		194	34.1174	3		Api2; rIAP1; Birc2		NM_012736	-
R003513_01	Birc2				1.77724		1.469	0.788	0.743	1.17112	1.07527	1.1081	1.2709	1.13173	1.04902	1.41532	0.87965	1.25908	1.54792	1.59256	2.17024	1.56893	2.12035	1.6267	1.81838	1.47834		56	49.5681	3			Rattus norvegicus inhibitor of apoptosis protein 2 mRNA, complete cds.; baculoviral IAP repeat-containing 2; Baculoviral IAP repeat-containing 2	NM_021752	AF190020
Rn30002262					1.77565		#VALUE!	#VALUE!	1	#VALUE!	1.68925	1.83063	1.47275	2.78498	#VALUE!	#VALUE!	#VALUE!	1.63476	1.13255	2.16348	1.68336	1.48012	2.17378	1.82032	1.16789	1.18557		#VALUE!	11.3137	1				-	-
Rn30001598					1.77562		1.222	#VALUE!	0.778	1.55657	1.18057	1.38286	1.29829	1.14514	1.34857	1.13714	1.13486	0.802286	1.22171	1.68914	1.58286	2.05486	1.70514	1.64229	1.60457	0.803429		10.3333	10.0167	2		UMRCase; Mmp13		XM_221316	-
Rn30007703	Mmp13				1.77497		1.044	0.989	0.968	0.287256	0.812859	0.888634	1.23651	0.978186	0.799082	0.943743	1.07463	1.12974	1.11596	1.73249	1.70838	1.88404	4.05741	2.1527	3.08955	1.50172		182.667	12.2202	3			Rat collagenase (UMRCase) mRNA, 3' end.; matrix metallopeptidase 13; Matrix metallopeptidase 13	XM_343345	M60616
Rn30026607					1.76908		0.458	0.885	1.657	0.71022	0.611255	0.296895	0.648124	0.665589	0.834411	0.601552	0.857697	0.836352	1.46119	1.39521	1.60673	2.3053	1.02458	3.10867	3.6423	3.32988		70	104.096	3		Eprs		XM_343107	-
Rn30021655	Eprs				1.7684		1.461	0.437	1.102	2.33409	2.15062	2.02661	1.56455	0.840883	1.62571	1.98754	2.21518	2.0487	1.86523	1.72424	1.74462	1.83635	1.97055	1.43715	1.71234	1.58494		1060.67	818.104	3			liver regeneration-related; Rattus norvegicus LRRGT00050 mRNA, complete cds.; glutamyl-prolyl-tRNA synthetase; Glutamyl-prolyl-tRNA synthetase	XM_213969	AY383705
Rn30001933					1.76834		1.017	0.821	1.162	1.02428	1.31563	1.2959	1.25493	1.13354	1.47041	2.27466	1.25341	1.21548	1.04097	1.56753	2.49317	1.24431	1.61457	1.78452	1.08498	1.3915		57.3333	43.6157	3				XM_223355	-
Rn30015144					1.76625		0.218	1.259	1.522	#VALUE!	0.860465	1.55098	1.02504	0.726297	1.84794	#VALUE!	1.02326	1.13059	1.98927	1.64043	1.50984	2.14848	2.61896	2.23435	2.88193	4.23971		14.6667	11.1505	3				NM_171988	-
Rn30008203					1.76531		0.555	0.904	1.541	1.01763	1.60946	1.52134	1.48701	1.66234	1.41466	1.08349	1.4731	1.50557	1.63544	1.80798	1.48701	2.00093	1.86549	1.80798	1.40538	2.19944		96.3333	12.3423	3				-	-
Rn30011911					1.76529		0.959	1.195	0.846	1.73643	1.43152	1.02972	1.55943	1.56718	1.09948	1.02455	1.02326	1.09561	1.21576	1.57881	1.80491	1.91214	1.00258	0.918605	1.15762	1.33979		94.6667	27.3008	3				XM_232739	-
Rn30019937					1.7628		0.636	1.24	1.124	1.33542	1.26489	1.07367	0.99373	1.61912	1.38088	1.46865	1.49687	1.35266	1.21317	1.54389	1.62226	2.12226	2.52665	2.30564	1.94514	1.61599		72.6667	23.7978	3		Lrig1_predicted		XM_227301	-
Rn30011932					1.76151		0.914	1.235	0.851	0.840771	1.22635	1.40735	1.14495	1.41592	1.27776	1.31096	#VALUE!	1.28954	0.924313	1.71582	2.02963	1.53909	1.72546	1.09782	1.5905	0.297751		57	23.388	3			UI-R-FJ0-cpy-a-11-0-UI.r1 UI-R-FJ0 Rattus norvegicus cDNA clone UI-R-FJ0-cpy-a-11-0-UI 5', mRNA sequence.; Leucine-rich repeats and immunoglobulin-like domains 1 (predicted)	XM_232237	CA511514
Rn30006132					1.75918		0.852	1.132	1.016	1.1483	1.37279	1.31701	1.36735	1.49388	1.34014	1.48844	1.55238	1.20272	1.54286	1.8449	1.75238	1.68027	1.78639	1.89116	1.86667	2.14694		571.333	143.151	3		Trp53bp2_predicted		XM_342455	-
Rn30002882					1.75663		1.024	0.686	1.29	1.91583	1.21592	1.32708	1.30924	1.47392	1.44236	1.34355	1.28728	1.44785	1.51647	1.84446	1.72644	1.69899	2.50595	2.9602	3.34584	1.88564		73	22.5389	3			Shultzomica02759 Rat lung airway and parenchyma cDNA libraries Rattus norvegicus cDNA clone Contig2403 5', mRNA sequence.; Transformation related protein 53 binding protein 2 (predicted)	XM_223012	CF109508
Rn30006336					1.75305		#VALUE!	0.746	1.254	0.868167	0.859164	1.06881	0.661093	0.951768	1.12412	0.896463	2.03473	0.918328	1.23859	1.60129	1.65531	2.00257	3.90611	4.72283	5.40836	7.57428		#VALUE!	6.36396	2		Clk1		XM_342498	-
Rn30024069	Clk1				1.7521		1.187	0.902	0.911	1.06893	1.11262	0.958252	0.899029	1.05922	1.03107	1.31359	1.23689	1.42524	1.8534	1.67476	1.79709	1.78447	1.61165	2.01165	1.68252	1.26311		217.333	28.3784	3			Rattus norvegicus CDC-like kinase 1, mRNA (cDNA clone IMAGE:7121242).	XM_217405	BC081942
Rn30026591					1.74954		1.06	0.867	1.073	1.5633	2.67523	2.03119	1.52202	0.952294	1.72294	1.8578	2.15505	2.18807	1.68716	1.76972	1.90459	1.57431	2.12477	1.42569	1.94862	1.3844		29.3333	18.7705	3		MGC94010		-	-
Rn30015027	Serpinb9				1.74684		1.405	0.67	0.925	1.0789	0.861739	0.954807	0.864037	1.00306	1.07775	1.22482	1.3535	1.48908	1.63271	1.42129	1.56032	2.2589	2.58177	2.58062	2.38874	6.63539		44.3333	8.14453	3		Serpinb9	Shultzomica04043 Rat lung airway and parenchyma cDNA libraries Rattus norvegicus cDNA clone Contig3587 5', mRNA sequence.; Similar to SPI6	NM_001007732	CF110792
Rn30018502					1.74589		0.938	1.056	1.007	0.503289	1.19408	1.30757	1.1472	1.07566	1.1324	1.5	1.35691	0.999178	1.38405	1.37418	1.6801	2.18339	3.08141	1.70477	2.2278	1.90461		170.667	31.88	3				XM_238167	-
Rn30010008					1.74587		1.211	0.9	0.889	1.34958	1.31937	1.34233	1.66855	1.31937	1.26742	1.21667	1.4414	1.09344	1.00886	1.83286	1.74829	1.65646	1.76037	1.73137	1.764	1.19855		40	5.56776	3				-	-
Rn30014561					1.74526		1.067	1.124	0.808	0.926617	0.807519	0.895038	0.902256	1.15038	0.843609	0.969925	1.15218	1.34256	1.80902	1.62586	1.76932	1.8406	1.79549	1.69173	1.92722	1.06556		803	197.757	3				XM_227104	-
Rn30023120					1.74508		1.121	0.917	0.962	1.90983	1.60068	1.17763	1.60475	1.85288	1.98508	2.45695	1.91593	2.09695	1.17153	1.68407	1.93424	1.61695	1.94441	1.47051	2.18847	2.60339		19	4	3		LOC502414		XM_228759	-
Rn30000435					1.74021		1.065	#VALUE!	0.935	0.757794	1.16307	1.39688	1.51559	1.35372	1.26379	1.16906	1.23381	1.53837	0.959233	2.02398	1.64149	1.55516	2.20384	2.55755	2.31535	3.64508		#VALUE!	29.6985	2		LOC290396	Rattus norvegicus TBC domain-containing protein mRNA, complete cds.; hypothetical protein LOC502414; Hypothetical protein LOC502414	-	AY380821
Rn30016516					1.73886		#VALUE!	1	#VALUE!	1.01451	0.902591	1.23316	1.05492	1.30674	0.846632	1.2715	1.15233	1.37617	1.55751	2.38342	1.55026	1.2829	0.960622	0.966839	#VALUE!	0.641451		#VALUE!	#DIV/0!	1		RGD1310081_predicted		-	-
Rn30008177					1.73865		0.996	1.151	0.853	1.11599	1.64284	1.60991	2.03263	1.77366	1.72649	1.3714	1.54049	1.82883	1.504	1.88668	1.35271	1.97656	1.42035	1.31712	1.39454	2.4429		365.333	283.507	3			AGENCOURT_17636507 NIH_MGC_237 Rattus norvegicus cDNA clone IMAGE:7115754 5', mRNA sequence.; Similar to Protein diaphanous homolog 3 (Diaphanous-related formin-3) (DRF3) (mDIA2) (p134mDIA2)	-	CK471102
Rn30013806	RGD1310081_predicted				1.73787		0.927	#VALUE!	1.073	1.0774	1.10217	1.85759	2.4871	1.75645	1.54799	#VALUE!	1.60372	1.69866	1.70485	1.66357	1.86997	1.68008	3.02167	3.88442	3.3065	0.734778		#VALUE!	29.6985	2			Rattus norvegicus similar to hypothetical protein FLJ13231 (predicted), mRNA (cDNA clone IMAGE:7134040), partial cds.; Similar to hypothetical protein FLJ13231 (predicted)	-	BC083908
Rn30000536					1.73765		0.856	1.184	0.961	0.780669	1.08338	1.38609	0.853956	1.00053	1.32395	1.03717	1.28093	1.25385	1.69357	1.78598	2.06957	1.35741	1.93415	1.35263	1.67286	2.34679		70.6667	60.575	3				XM_228122	-
Rn30024919					1.73632		1.109	1.091	0.8	0.914798	1.2148	1.40717	1.02108	1.45291	1.63722	0.996861	1.31839	1.43004	1.24305	1.20404	1.98296	2.02197	3.16951	2.42825	4.16906	2.79821		45	11.5326	3				XM_342803	-
Rn30011368					1.73478		#VALUE!	1	#VALUE!	#VALUE!	1.7037	#VALUE!	1.15326	0.945083	2.08046	1.16603	1.45977	1.36143	1.5249	2.17625	1.89272	1.13538	1.26564	1.36398	1.14943	2.12516		#VALUE!	#DIV/0!	1		Tor1aip2; MGC72610		XM_220117	-
Rn30021921					1.73364		#VALUE!	1	#VALUE!	#VALUE!	3.07477	1.07009	1.81776	1.64486	1.11682	1.37383	2.23364	0.883178	1.30374	1.85514	1.78037	1.56542	0.883178	1.30841	1.00935	2.4486		#VALUE!	#DIV/0!	1				XM_341556	-
Rn30023169	Tor1aip2				1.73003		1.197	#VALUE!	0.803	1.67604	2.3712	1.75253	1.37233	1.48481	0.56018	1.68054	1.36333	1.77953	1.43082	1.82677	1.91226	1.45107	2.17773	2.27672	2.61867	3.91226		#VALUE!	1.41421	2		R-esp2; Esp2; Tle4	synonym: MGC72610; Rattus norvegicus torsin A interacting protein 2, mRNA (cDNA clone MGC:72610 IMAGE:5599615), complete cds.; Torsin A interacting protein 2	NM_199100	BC061831
Rn30019481					1.72895		1.295	1.025	0.679	1.88389	1.44481	1.0094	1.15658	1.43132	1.68152	1.04007	2.19052	1.1296	1.40556	1.69869	1.64841	1.83974	1.39207	1.45217	1.32829	1.13818		16.3333	6.50641	3		RGD1359529		XM_227439	-
Rn30012163	Tle4				1.7283		0.596	1.311	1.093	0.654873	0.726969	1.03338	0.947263	1.00234	1.32977	1.0524	1.22363	1.25067	0.966288	1.46996	1.43591	2.27904	2.14286	2.4743	2.09579	1.25267		68.3333	61.1746	3			'transducin; ' like WD-40 repeats; Rattus norvegicus R-esp2 mRNA, complete cds.; transducin-like enhancer of split 4, E(spl) homolog (Drosophila); Transducin-like enhancer of split 4, E(spl) homolog (Drosophila)	NM_019141	L14463
Rn30015911	RGD1359529				1.72775		1.028	0.848	1.123	0.966825	1.15482	1.26856	1.23065	1.15324	1.28278	1.30806	1.53555	1.60821	2.16272	1.11848	1.83886	2.22591	1.24171	2.40758	1.96051	1.61611		529	248.55	3			Rattus norvegicus similar to chromosome 1 open reading frame 63, mRNA (cDNA clone MGC:94676 IMAGE:7192402), complete cds.; Similar to chromosome 1 open reading frame 63	XM_342944	BC085888
Rn30009719					1.72736		1.202	0.798	#VALUE!	1.39216	1.19608	1.29692	#VALUE!	1.54062	#VALUE!	1.87535	1.9888	1.68908	1.47479	1.52801	1.62045	2.03361	2.40336	3.22129	1.69048	2.43697		#VALUE!	5.65685	2				-	-
Rn30014151					1.72633		0.839	1.23	0.931	0.646914	0.823107	0.806802	0.698457	0.840989	0.907784	0.926192	1.24176	1.20337	1.68881	1.45004	1.56417	2.1648	2.67391	2.46722	2.63867	2.22581		807	426.202	3				XM_234902	-
Rn30007871					1.72548		0.883	0.662	1.456	1.71452	1.77288	2.20521	1.74904	1.25178	1.01096	1.25014	1.29205	1.65699	2.23233	2.10822	1.56082	1.5074	1.35452	1.1137	0.946849	0.235068		145	101.838	3				XM_230334	-
Rn30008959					1.72269		0.971	0.497	1.532	2.09956	1.44949	1.39854	2.26384	1.98009	1.51625	1.40029	1.96252	1.72357	1.66735	1.8325	1.47057	1.86501	0.976867	0.852123	0.740556	0.665007		82.3333	58.6202	3				XM_342870	-
Rn30010161					1.72253		0.784	0.908	1.308	1.03419	0.892937	0.867713	1.30325	1.0611	1.10314	1.13173	1.26121	1.15191	1.73711	1.75056	1.82119	1.59585	1.95235	1.93554	1.92545	2.44675		172.333	26.2742	3				XM_234429,NM_001012470	-
Rn30013448					1.72124		1.17	0.874	0.955	1.27957	1.25501	1.158	1.71183	1.58903	1.09415	0.917315	0.897667	1.18993	0.941875	1.34343	1.6885	2.13181	1.94638	2.52108	2.65125	1.99427		42.6667	16.8622	3				-	-
Rn30009838					1.72052		0.882	1.225	0.893	0.92273	0.976919	0.963372	0.967888	0.990467	0.937782	1.00702	1.14852	1.09433	1.32464	1.51129	1.71149	1.93879	2.52283	2.48068	2.57852	2.93678		226	136.099	3		Jam; Jam1; F11r		XM_236458	-
Rn30013257					1.72038		#VALUE!	#VALUE!	1	0.545254	0.84106	0.551876	0.633554	0.869757	#VALUE!	1.16336	1.0574	0.85872	1.24503	1.01987	1.1766	2.96468	1.87859	1.94702	1.70419	#VALUE!		#VALUE!	#DIV/0!	1				XM_238731	-
R002544_01	F11r				1.71738		1.1	0.592	1.308	1.56206	1.21833	0.754297	0.992998	1.10567	0.880331	1.22024	1.24316	0.973902	1.22406	1.53342	1.74729	1.87142	2.50159	3.13176	4.12667	6.38765		18	2.64575	3		proSAPiP1; Prosapip1	Rattus norvegicus junctional adhesion molecule JAM (Jam) mRNA, complete cds.; F11 receptor	NM_053796	AF276998
Rn30007873					1.71388		0.874	0.998	1.127	1.06014	1.38897	1.1306	1.54804	1.14982	0.878648	1.27153	0.860498	1.18612	1.52242	1.72206	1.72847	1.6911	1.40819	1.63986	1.15409	1.82028		134	108.678	3		synUSP; Usp31; Usp48		-	-
Rn30019595	Prosapip1				1.71178		1.175	0.605	1.22	1.14306	1.23902	1.37083	1.28858	1.32548	1.21054	1.24429	1.14306	1.3181	1.24429	1.28541	1.89807	1.95185	2.49279	2.21336	2.43374	0.920562		19.3333	11.2398	3		Pqlc1	Rattus norvegicus mRNA for ProSAPiP1 protein.	NM_172022	AJ278801
Rn30026935	Usp48				1.71093		0.793	1.104	1.103	3.56887	1.56578	1.1748	2.35701	1.49722	1.17109	1.41754	2.1013	1.48981	1.52502	1.6992	1.93453	1.49907	1.60469	2.09944	1.86597	2.17171		12.3333	5.85947	3			Rattus norvegicus synUSP mRNA for synaptic ubiquitin-specific protease, complete cds.; ubiquitin specific protease 48; Ubiquitin specific protease 48	NM_198785	AB073880
Rn30015804	Pqlc1				1.71071		0.728	0.954	1.318	0.919373	0.81411	0.978723	1.13102	1	0.93505	0.979843	0.975364	1.12542	1.09406	1.48824	1.66965	1.97424	1.57447	2.72676	3.08735	1.77828		69.3333	43.5469	3			Rattus norvegicus PQ loop repeat containing 1, mRNA (cDNA clone IMAGE:7121966).	XM_341632	BC079072
Rn30018690					1.70899		0.839	0.92	1.24	1.74438	1.21517	1.33989	1.02809	1.39719	1.46966	1.43764	1.26067	1.23539	1.44101	1.5	1.72584	1.90112	1.47135	1.02472	2.3073	3.8191		150	94.504	3		dnchc2; Dnchc2; Dnch2		XM_341964	-
Rn30019176					1.70872		1.09	1.048	0.862	0.969525	1.12792	1.00673	1.26719	1.28632	1.27675	1.56591	1.12473	1.29483	1.23848	1.44685	2.03579	1.64352	1.69242	1.67222	1.94011	1.63395		93.3333	5.03322	3				XM_218351,XM_342432	-
Rn30020339	Dnch2				1.70814		1.308	#VALUE!	0.692	1.33232	1.26707	1.10926	#VALUE!	1.9909	1.43399	#VALUE!	1.60243	1.1214	1.6434	1.31866	1.52352	2.28225	2.33536	2.24127	1.99545	1.69499		#VALUE!	5.65685	2		Fblim1; Cal; MGC105665	Rattus norvegicus dnchc2 mRNA for cytoplasmic dynein heavy chain, complete cds.; dynein, cytoplasmic, heavy polypeptide 2; Dynein, cytoplasmic, heavy polypeptide 2	NM_023024	AB041881
Rn30010137					1.70813		#VALUE!	1.287	0.713	1.0277	0.924498	0.884302	0.873438	1.15372	1.17979	1.36448	1.21238	1.41336	1.31885	1.40467	1.84682	1.8729	2.13688	2.35524	2.0554	1.68821		#VALUE!	25.4558	2		Ctnnd1_predicted; Catns		XM_236228	-
Rn30010840	Fblim1				1.70716		0.636	1.148	1.216	0.755754	1.20972	1.24552	1.04731	1.13939	0.841432	0.951407	0.945013	0.991049	1.46292	1.52174	1.49233	2.10742	2.87596	3.54476	5.02685	7.39642		41	23.8956	3		Rhoq; Tc10	synonym: Cal; Rattus norvegicus filamin binding LIM protein 1, mRNA (cDNA clone MGC:105665 IMAGE:7303205), complete cds.; Filamin binding LIM protein 1	NM_001007554	BC086398
Rn30004598					1.70676		0.843	1.255	0.902	0.721703	1.22264	0.86963	1.21591	1.10833	1.01195	1.10385	1.11281	1.14643	1.42211	1.54202	1.74038	1.83788	2.17632	2.2783	2.35338	2.47441		545.667	283.253	3		LOC314859		XM_242062	-
R000604_01	Rhoq				1.70615		0.942	0.862	1.196	0.684688	0.827074	0.699546	0.974412	1.01527	1.0487	0.854313	0.827074	1.09203	1.18613	1.38795	1.55757	2.17293	2.79695	3.01238	3.12258	3.7144		227.667	255.924	3			synonym: Tc10; Rattus norvegicus ras homolog gene family, member Q, mRNA (cDNA clone MGC:72358 IMAGE:5621223), complete cds.; Ras homolog gene family, member Q	NM_053522	BC061760
Rn30006574					1.70568		0.937	0.814	1.249	1.25457	1.32187	1.41624	1.71324	1.65911	1.00878	1.58157	1.00951	1.27579	1.53255	1.43672	2.05048	1.62985	1.10753	1.53987	1.03804	1.17703		305	143.698	3		Raly	Rattus norvegicus similar to transformed mouse 3T3 cell double minute 1, mRNA (cDNA clone MGC:94684 IMAGE:7192579), complete cds.; Similar to transformed mouse 3T3 cell double minute 1	-	BC087101
Rn30000154					1.70417		1.246	0.844	0.91	1.07187	1.09167	1.10729	0.913542	0.953125	1.01979	1.12396	1.19896	1.41042	1.38125	1.43437	1.67917	1.99896	2.50937	2.52917	2.07917	2.97292		132.667	19.5021	3		Murf; Murf1; Rnf28; Trim63		NM_212524	-
R005011_01	Raly				1.70414		1.254	1.266	0.48	1.32414	1.74621	1.79379	2.24069	2.16207	1.72345	1.64897	1.66966	1.69241	1.7731	1.44	2.10621	1.56621	1.1131	1.60552	1.70483	2.71448		528	480.594	3		Ube2j1_predicted	Rattus norvegicus hnRNP-associated with lethal yellow, mRNA (cDNA clone MGC:94432 IMAGE:7134486), complete cds.; HnRNP-associated with lethal yellow	NM_001011958	BC087074
Rn30015133	Trim63				1.7014		0.81	0.702	1.488	1.68186	0.973948	1.21293	1.13928	1.48347	#VALUE!	1.01904	1.17836	1.15581	1.30762	1.4489	1.4985	2.15681	2.0997	2.92635	3.17435	5.34168		23.6667	13.2791	3			MuRF1; monomeric E3 ubiquitin ligase; Rattus norvegicus muscle ring finger protein 1 mRNA, complete cds.; tripartite motif protein 63; Tripartite motif protein 63	NM_080903	AY059627
Rn30006733					1.70134		0.84	1.061	1.099	0.921368	0.965797	1.1213	1.08639	1.16678	0.971086	1.18583	1.10331	1.33286	1.48836	1.5275	1.80254	1.77398	2.04161	1.82581	1.94746	1.88717		308.667	232.001	3			UI-R-FJ0-cpu-o-23-0-UI.r1 UI-R-FJ0 Rattus norvegicus cDNA clone UI-R-FJ0-cpu-o-23-0-UI 5', mRNA sequence.; Ubiquitin-conjugating enzyme E2, J1 (predicted)	XM_216362	CA510550
Rn30011252					1.70132		0.892	0.894	1.214	1.00805	1.08053	1.15081	0.907028	0.981698	1.15959	1.19912	1.16618	1.2672	1.39678	1.45388	1.71523	1.93485	1.59004	2.25329	2.87701	4.12445		780.333	231.565	3				-	-
Rn30017038					1.70025		0.772	1.235	0.994	0.885316	0.886388	0.855305	1.00322	1.13612	0.91104	1.04502	0.98821	1.07181	1.54555	1.52197	1.66238	1.9164	2.04716	1.83387	1.59164	0.762058		349.333	231.962	3			liver regeneration-related protein LRRG149; Rattus norvegicus Ba1-651 mRNA, complete cds.	XM_342960	AY325227
Rn30011850					1.69908		1	#VALUE!	#VALUE!	1.74495	0.889908	1.2789	1.19633	1.66789	#VALUE!	1.34495	#VALUE!	1.38899	1.41835	1.31376	1.45505	2.32844	2.01101	3.06972	3.11927	2.27156		#VALUE!	#DIV/0!	1		Akap12; AKAP12A; AKAP12B; AKAP12G		-	-
Rn30001457					1.69877		#VALUE!	#VALUE!	1	0.662269	1.43799	1.0752	#VALUE!	0.848285	#VALUE!	0.856201	#VALUE!	0.840369	1.58311	1.40106	1.45778	2.23747	2.98021	2.89182	2.29815	1.14644		#VALUE!	23.3345	1				XM_221562	-
R003454_01	Akap12				1.69588		1.357	0.806	0.837	1.04953	1.11463	1.09425	1.06195	1.09872	1.12904	1.25725	1.41428	1.89482	1.67815	1.61951	1.52211	1.946	1.4764	1.72884	1.88289	2.75948		152.333	97.6439	3		Ptpg; Ptprg	AKAP12A; SSeCKS, Gravin, AKAP250; Rattus norvegicus A kinase anchoring protein 12 alpha (Akap12) mRNA, complete cds.; A kinase (PRKA) anchor protein (gravin) 12	NM_057103	AY695056
Rn30001826					1.69568		1.211	0.789	1	0.870557	0.848142	0.726979	0.935985	0.550081	0.793013	1.30129	0.949313	0.983845	1.36127	1.58057	1.7084	1.79806	1.94952	1.65145	1.1147	1.48061		140.333	31.39	3				NM_133423	-
Rn30008581	Ptprg				1.69526		1.07	0.669	1.261	1.63242	1.59943	1.45429	1.22337	1.76909	1.50236	1.43167	1.53723	1.56833	1.93968	1.63525	1.60132	1.8492	1.47031	1.8181	1.20358	0.852026		185.667	137.129	3		Nrg1	Rattus norvegicus receptor-like protein tyrosine phosphatase gamma A-type isoform mRNA, complete cds.; protein tyrosine phosphatase, receptor type, G; Protein tyrosine phosphatase, receptor type, G	NM_134356	AY177703
Rn30024451					1.69474		#VALUE!	0.806	1.194	#VALUE!	1.2566	#VALUE!	1.36622	1.53563	1.26059	#VALUE!	#VALUE!	1.44993	1.84753	1.56652	1.78376	1.73393	1.67813	1.90433	1.53264	2.10264		#VALUE!	2.82843	2				NM_001000017,NM_001000013	-
Rn30009547	Nrg1				1.69231		0.922	1.153	0.925	1.30133	0.477154	0.826778	0.792076	1.04193	0.788606	1.1083	1.12392	0.963852	1.40153	1.9238	1.80321	1.34991	1.58762	1.9919	1.50737	0.477154		32	6.08276	3		Sdc2; HSPG	Rattus norvegicus clone ndf22 neu differentiation factor mRNA, complete cds.; neuregulin 1; Neuregulin 1	NM_031588	U02318
Rn30005825					1.69119		#VALUE!	1.002	0.998	1.7658	0.746114	1.66563	#VALUE!	2.18653	#VALUE!	#VALUE!	1.09914	1.2753	1.10743	1.86528	1.66908	1.53921	1.66218	1.62487	1.28912	0.956131		#VALUE!	0	2		MIBP1; Hivep2		XM_216629	-
R002154_01	Sdc2				1.68822		0.926	0.83	1.244	0.933711	1.25627	1.01293	0.946645	1.26839	0.931285	1.10024	1.0768	1.50687	1.54568	1.42603	1.80517	1.83347	2.16168	1.35327	1.32336	2.46807		651.667	291.74	3			synonym: HSPG; Rattus norvegicus syndecan 2, mRNA (cDNA clone MGC:91773 IMAGE:7098631), complete cds.; Syndecan 2	NM_013082	BC070890
Rn30010146	Hivep2				1.68641		0.869	0.972	1.158	1.18362	1.10918	0.955645	1.39671	1.05242	0.995658	1.13989	0.963089	0.98263	1.24783	1.42277	1.46929	2.16718	2.40726	2.64733	3.67742	3.79839		141.333	102.89	3		Pacsin2; SdpII	Rattus norvegicus mRNA for MIBP1 (c-myc intron binding protein 1), complete cds.; human immunodeficiency virus type I enhancer binding protein 2; Human immunodeficiency virus type I enhancer binding protein 2	NM_024137	D37951
Rn30002427					1.68616		0.794	0.789	1.417	0.87377	1.19514	1.24204	1.29763	1.348	1.23856	1.13955	1.41054	1.41575	0.679213	1.5165	1.66068	1.8813	2.24957	2.56398	2.62999	4.81181		21.6667	5.85947	3		Dgat2; MGC108863		-	-
Rn30008931	Pacsin2				1.68559		0.815	0.987	1.198	1.16454	1.34067	1.38239	2.10776	1.73581	1.78216	1.31286	1.65817	2.00348	1.28158	1.75319	1.3117	1.99189	1.58517	1.17497	1.10313	1.50174		260.333	109.089	3			synonym: SdpII; Rattus norvegicus protein kinase C and casein kinase substrate in neurons 2, mRNA (cDNA clone MGC:91517 IMAGE:7104542), complete cds.; Protein kinase C and casein kinase substrate in neurons 2	NM_130740	BC070911
Rn30015163	Dgat2				1.68232		#VALUE!	#VALUE!	1	1.43444	1.33268	1.21722	1.34638	1.08806	#VALUE!	0.968689	0.968689	0.818004	1.40705	1.19961	1.54012	2.30724	3.35225	4.19569	4.53816	6.18591		10.6667	20.232	1			Rattus norvegicus diacylglycerol O-acyltransferase homolog 2 (mouse), mRNA (cDNA clone MGC:108863 IMAGE:7372077), complete cds.; Diacylglycerol O-acyltransferase homolog 2 (mouse)	NM_001012345	BC089846
Rn30015958					1.6811		0.909	1.034	1.057	1.01036	1.23917	1.20339	0.90113	0.97646	1.10264	1.24482	1.36158	1.37476	1.50659	1.98399	1.49529	1.56403	2.13183	1.77401	1.95951	3.25518		1279	1378.14	3		Rlf_predicted		XM_216124	-
Rn30000839					1.68056		1.032	0.86	1.108	1.09595	1.18476	1.17218	1.28466	1.22842	1.08855	1.29872	1.03897	1.16478	1.32832	1.81524	1.53922	1.68722	1.86482	2.12457	1.6665	1.59694		60	16.5227	3				XM_221910	-
Rn30011406					1.67965		1.171	0.854	0.975	1.04332	1.00159	1.00517	1.19356	1.24364	1.1256	1.19714	1.33665	1.11963	1.35334	1.42727	1.8124	1.79928	1.62401	2.32512	1.86725	2.28577		86.6667	16.1967	3				XM_233485	-
Rn30002094					1.67764		0.785	0.861	1.354	1.65316	1.40506	1.27595	1.19747	0.98481	1.49114	1.14684	1.17975	1.18734	1.31392	1.8	1.39494	1.83797	1.91392	1.79494	1.79747	2.06329		61.6667	33.5012	3				XM_220534	-
Rn30018592					1.67657		0.33	1.524	1.146	0.474318	1.30257	1.22793	0.717496	0.678973	1.0305	1.08587	1.49037	1.51445	1.4061	1.69502	1.36998	1.96469	2.2825	2.19823	2.55698	5.0008		15	9.16515	3				XM_219694	-
Rn30014256					1.6762		1.037	1.061	0.902	1.16466	1.00241	0.933173	1.24836	1.268	1.19359	0.94454	1.37857	1.3145	1.50878	1.62246	1.6731	1.73303	1.51292	1.16982	1.41268	0.72959		261.333	81.0946	3		Ac2-125; Fdps		XM_341727	-
Rn30018497					1.6739		0.728	1.282	0.99	0.758995	1.30897	1.15991	0.935465	0.878926	1.19589	1.24386	1.93432	1.97373	1.50428	1.5454	1.44774	2.02856	1.31239	1.54883	2.20674	2.45003		198.333	39.1706	3		RGD1304686; MGC94083		XM_238167	-
Rn30018782	Fdps				1.66987		1.348	1.333	0.319	1.46955	1.42308	1.35897	1.59295	1.16667	1.33173	1.45032	1.36538	1.41827	1.47596	1.46474	1.625	1.91987	1.57372	1.96955	1.94872	2.86058		198	104.733	3			liver regeneration related protein LRRG127; Rattus norvegicus Ac2-125 mRNA, complete cds.; farensyl diphosphate synthase; Farensyl diphosphate synthase	-	AY321335
Rn30018840	RGD1304686				1.66933		1	#VALUE!	#VALUE!	#VALUE!	1.316	1.386	1.399	1.787	#VALUE!	#VALUE!	1.368	1.932	1.256	0.89	2.257	1.861	0.996	1.124	1.03	1.294		#VALUE!	#DIV/0!	1		Rilp; Prickle1	synonym: MGC94083; Rattus norvegicus similar to 2010003J03Rik protein, mRNA (cDNA clone MGC:94083 IMAGE:7124507), complete cds.; Similar to 2010003J03Rik protein	NM_001008305	BC085818
Rn30000051					1.66849		0.853	#VALUE!	1.147	0.470975	1.32749	0.828039	1.10953	0.784228	0.81161	1.04053	0.732749	0.951807	0.895947	1.93319	1.50821	1.56407	1.76342	1.72508	2.0701	1.42716		#VALUE!	21.2132	2				XM_232413	-
Rn30021080	Prickle1				1.66832		1.013	1.03	0.957	0.93543	0.971854	0.806291	1.17384	0.905629	1.24338	1.13576	0.937086	1.03642	1.64901	1.22682	1.43543	2.34272	2.44868	4.87914	5.18046	7.55629		177	80.2932	3		RGD1559496_predicted	RILP; Rattus norvegicus REST/NRSF-interacting lim domain protein (Rilp) mRNA, complete cds.; prickle-like 1 (Drosophila); Prickle-like 1 (Drosophila)	XM_235609	AF399843
Rn30009911					1.66698		0.906	1.188	0.906	1.00286	0.994275	0.942748	1.23473	1.17844	0.987595	1.12405	0.941794	0.962786	1.08683	1.65744	1.84256	1.50095	1.95038	1.98282	2.17176	2.75382		1296	529.638	3				XM_223781	-
Rn30019693					1.6652		#VALUE!	#VALUE!	1	0.872527	1.52747	#VALUE!	1.87473	2.07692	0.951648	1.64176	1.85934	1.3011	1.97363	1.44176	1.63516	1.91868	1.75165	0.931868	1.01978	2.1978		#VALUE!	9.19239	1			AGENCOURT_31526070 NIH_MGC_238 Rattus norvegicus cDNA clone IMAGE:7457791 5', mRNA sequence.; Similar to hypothetical protein (predicted)	XM_226564	CV104426
Rn30000150					1.6644		#VALUE!	1	#VALUE!	0.803056	0.797963	0.84635	0.634975	1.4584	0.820034	0.842105	1.00679	0.987267	0.868421	1.59083	1.54244	1.85993	1.54499	1.79542	1.68421	1.32088		#VALUE!	#DIV/0!	1				XM_234008	-
Rn30005021					1.66405		1.206	0.746	1.048	1.40484	1.18281	1.38745	1.44168	1.25648	1.4028	1.65962	1.30457	1.08254	1.14802	1.66576	1.7691	1.5573	2.22237	1.61357	1.62176	0.84618		229.333	134.352	3		Anxa8		XM_342707	-
Rn30023216					1.66399		1.364	0.498	1.138	0.567763	1.19086	1.38573	0.899759	1.20529	1.27747	1.09463	1.71051	1.05854	1.68404	1.45549	1.69366	1.84282	1.4579	1.1259	1.41219	1.42903		23.3333	17.4738	3				-	-
Rn30018658					1.6637		1.28	#VALUE!	0.72	3.10222	1.73333	1.99556	0.68	1.28	#VALUE!	2.14222	1.98222	2.24889	2.61778	1.43111	1.68444	1.87556	1.92444	1.66667	1.98222	2.52		#VALUE!	0.707107	2		Mapkapk2	Shultzomica04222 Rat lung airway and parenchyma cDNA libraries Rattus norvegicus cDNA clone Contig3745 5', mRNA sequence.; Annexin A8	XM_224698	CF110971
Rn30015863					1.66276		0.896	1.155	0.949	1.13947	1.33581	1.19005	0.961989	0.986853	1.10346	1.18834	1.3864	1.41983	1.71306	1.3984	1.85967	1.73021	2.49586	2.89368	2.83109	1.95484		316.333	250.46	3				XM_347288,XM_219291	-
Rn30004231	Mapkapk2				1.66252		0.803	1.045	1.152	0.890535	1.09273	1.07553	1.31644	1.01243	1.49426	1.26912	1.21606	1.07122	1.07266	1.55019	1.91157	1.52581	2.21702	2.27868	2.10803	2.44646		294	166.421	3			protein kinase activated by p38/MAP kinase; MAPKAPK2; Rattus norvegicus mitogen-activated protein kinase-activated protein kinase-2 mRNA, complete cds.; MAP kinase-activated protein kinase 2	NM_178102	AY197741
R005199_01					1.6603		0.644	1.44	0.916	0.801124	0.977528	1.03034	1.01685	0.755056	0.995506	0.962921	1.08202	1.18427	1.19888	1.50337	1.32247	2.15506	3.12022	3.05843	3.09551	3.23146		384	218.575	3		Mdu1; Slc3a2		-	-
Rn30026527					1.65973		0.947	#VALUE!	1.053	#VALUE!	1.24887	1.5638	0.847059	0.626244	0.866968	1.08235	1.4733	1.35928	2.33484	1.03167	1.74118	2.20633	1.33756	1.44434	2.87783	1.27783		#VALUE!	7.77817	2				-	-
R000672_01	Slc3a2				1.65885		1.233	0.868	0.899	1.31585	1.30753	1.41302	1.09562	1.19463	1.20666	1.4269	1.34176	1.55182	1.57958	1.62215	1.65916	1.69525	1.87384	1.67582	1.70173	1.33066		3657.67	1480.8	3			Rattus norvegicus mRNA for 4F2 heavy chain (4F2hc), complete cds.; solute carrier family 3 (activators of dibasic and neutral amino acid transport), member 2; Solute carrier family 3 (activators of dibasic and neutral amino acid transport), member 2	NM_019283	AB015433
Rn30013333					1.65862		1.109	0.895	0.997	1.30137	0.878374	1.03842	0.911718	1.15179	1.13941	1.51477	1.37853	1.1899	1.38425	1.94443	1.58527	1.44617	1.65005	1.07082	2.14354	0.928866		79.3333	44.5459	3				XM_227618	-
Rn30014152					1.6579		0.7	1.237	1.063	0.668302	0.829048	0.821394	0.764868	0.668302	0.826693	1.09637	1.16467	1.19529	1.74347	1.51796	1.26124	2.1945	1.71874	1.863	2.01963	2.12738		188	75.3591	3				XM_234902	-
Rn30003992					1.65678		0.914	0.775	1.311	1.61243	1.21986	1.29388	1.46814	1.22736	1.47283	1.24141	1.33698	1.5075	1.3782	1.74922	1.55715	1.66396	1.45409	2.04154	1.74547	1.71362		364.333	211.462	3				XM_220207	-
Rn30014496					1.65596		0.53	0.966	1.505	0.821101	1.00459	0.912844	0.919725	1.06193	0.926606	0.84633	1.0344	0.87156	0.997706	1.31881	2.02982	1.61927	2.1422	2.1445	2.45183	3.56881		126.667	79.5131	3				XM_342417	-
Rn30003100					1.65516		0.185	1.32	1.495	0.761421	0.91269	0.656853	1.11168	1.2731	1.19695	0.829442	0.888325	0.796954	1.04162	1.41117	1.83046	1.72386	1.85787	1.39695	1.47716	1.55025		12	8.544	3				XM_222477	-
Rn30024661					1.65393		0.815	#VALUE!	1.185	2.07006	1.06927	1.2922	1.15685	1.71258	1.23567	1.39092	1.74363	1.84634	2.01672	1.87818	1.53185	1.55175	1.65207	1.73487	1.51911	0.423567		#VALUE!	12.0208	2		Acbd3		XM_224765	-
Rn30007317					1.6537		1.404	0.611	0.985	0.786402	0.65988	0.700236	0.896564	0.770587	0.656608	0.563897	0.809307	0.606435	1.01818	1.30176	1.62898	2.03036	1.80785	2.63625	2.40447	2.92638		79.3333	46.929	3				NM_022210,XM_342430	-
Rn30002830	Acbd3				1.65369		0.969	1.238	0.792	1.65807	1.69086	1.46917	1.21863	1.65413	1.18583	1.24486	1.28553	1.39309	1.67774	1.53607	1.51246	1.91255	2.11194	2.39003	1.32882	1.22519		27	11.5326	3			golgi resident protein GCP60; peripherial benzodiazepine receptor-associated protein; golgi phosphoprotein 1; PBR-associated protein; PKA (RIalpha)-associated protein; DAP; Rattus norvegicus DMT1-associated protein mRNA, complete cds.; acyl-Coenzyme A binding domain containing 3; Acyl-Coenzyme A binding domain containing 3	NM_182843	AY336075
Rn30012483					1.65214		0.536	1.929	0.536	#VALUE!	1.01571	2.10696	1.81286	2.05714	0.75	1.76571	1.76893	1.80696	1.75714	1.2225	1.69071	2.04321	1.14696	2.14339	1.82357	0.932143		18.6667	15.0111	3				-	-
Rn30000991					1.65173		1.1	0.898	1.002	0.743397	1.08752	1.06344	1.03314	0.950803	1.39513	0.76204	0.983428	1.50777	1.145	1.44795	1.89228	1.61497	1.91714	2.01424	1.05567	1.83558		58.3333	27.5379	3				XM_341090	-
Rn30017138					1.65078		1	#VALUE!	#VALUE!	1.63834	1.09637	0.705699	1.51399	1.10674	1.38756	1.24767	1.15337	1.03938	1.03523	1.47565	1.76166	1.71503	1.96891	1.4601	1.75751	1.58756		#VALUE!	#DIV/0!	1		Serca2; SercaII; Atp2a2		XM_341932	-
Rn30002600					1.65002		1.042	0.532	1.426	0.80928	1.16555	1.13134	1.50413	1.41919	1.01101	1.09005	0.969721	1.01927	1.00983	1.33425	2.22611	1.3897	1.46166	2.03972	2.18482	1.98899		26.3333	20.5508	3				XM_220798	-
Rn30019225					1.64994		#VALUE!	#VALUE!	1	2.58423	0.888889	2.1147	#VALUE!	0.939068	#VALUE!	1.1828	1.22939	1.26165	0.480287	2.1828	1.26523	1.50179	#VALUE!	3.13978	1.43011	#VALUE!		#VALUE!	4.94975	1		Enh; Enh1; Pdlim5		XM_340912	-
R000302_01	Atp2a2				1.64976		1.048	0.852	1.1	1.1	1.05071	0.94	1.18286	0.930714	1.43357	1.03643	0.840714	0.985	0.937143	1.59071	1.80357	1.555	1.92143	1.91071	1.75429	1.11429		77.3333	43.0387	3		RGD1310879_predicted	non-muscle ATPase; Rat brain Ca+2-ATPase mRNA, complete cds.; ATPase, Ca++ transporting, cardiac muscle, slow twitch 2	NM_017290	J04022
Rn30013280					1.64952		0.859	0.925	1.216	1.43799	0.918865	0.858179	0.974274	1.13654	1.04551	0.729551	0.884565	1.10158	1.08509	1.65633	1.48945	1.80277	1.68338	1.80541	1.76583	1.86609		97.3333	58.8756	3				XM_225241	-
Rn30015020	Pdlim5				1.64945		0.908	1.224	0.868	0.916075	1.11943	1.05552	0.927695	0.993544	0.856036	0.900581	1.01872	0.947063	1.13686	1.3286	1.27824	2.34151	2.01808	2.01227	2.23693	5.25048		410.667	239.678	3		Tcp11l2	LIM domain-containing protein; Rattus norvegicus protein kinase C-binding protein Enigma mRNA, complete cds.; PDZ and LIM domain 5	NM_053326	U48247
Rn30019709					1.64906		0.962	1.108	0.929	1.92677	1.31627	1.67596	1.29877	0.618276	1.53986	2.6792	1.36196	1.74595	2.31756	1.36585	1.65165	1.92968	1.43681	1.1092	0.969216	1.28224		16.3333	5.85947	3		Rab21; MGC94502	AGENCOURT_17155848 NIH_MGC_233 Rattus norvegicus cDNA clone IMAGE:7105234 5', mRNA sequence.; Similar to methylenetetrahydrofolate dehydrogenase (NAD) (EC 1.5.1.15) / methenyltetrahydrofolate cyclohydrolase (EC 3.5.4.9) precursor - mouse (predicted)	XM_223282	CK357900
Rn30010941					1.64837		#VALUE!	1.136	0.864	1.02337	1.21138	1.16768	1.46138	0.882114	1.09756	1.22764	1.14024	1.02033	1.33841	1.72459	1.67378	1.54675	0.773374	1.7815	1.99289	2.16768		#VALUE!	6.36396	2				-	-
Rn30006875					1.64696		0.884	#VALUE!	1.116	0.256041	0.791774	0.552699	0.845758	0.879177	0.701799	#VALUE!	0.922879	0.948586	0.70437	0.982005	1.7892	2.16967	2.15681	2.82005	2.37789	1.27763		16.3333	17.673	2			UI-R-BJ0p-aik-a-09-0-UI.r1 UI-R-BJ0p Rattus norvegicus cDNA clone UI-R-BJ0p-aik-a-09-0-UI 5', mRNA sequence.; T-complex 11 (mouse) like 2	XM_234997	BF562762
Rn30003482	Rab21				1.64527		1.054	1.029	0.917	0.895687	0.89669	0.982949	0.96991	0.956871	1.001	1.01605	1.0331	1.27783	1.44734	1.46339	1.668	1.80441	2.07121	2.31695	2.47442	2.98796		2174.67	811.475	3			Rattus norvegicus RAB21, member RAS oncogene family, mRNA (cDNA clone MGC:94502 IMAGE:7135453), complete cds.	NM_001004238	BC079323
Rn30026741					1.64373		0.623	1.336	1.041	1.5676	1.35566	1.27345	1.08161	0.999391	1.33191	1.32826	1.44702	1.18758	1.64251	1.44519	1.5877	1.89829	2.43727	1.8581	2.34409	3.17722		52.6667	23.0723	3				XM_344782	-
Rn30019960					1.64366		0.669	1.401	0.929	1.27929	1.34029	1.21188	1.28571	1.34992	1.2199	1.04173	2.03852	1.43018	1.1573	1.57143	1.90369	1.45586	1.54254	1.33868	1.62279	1.72071		10.3333	5.50757	3		Adgr34; Kf1; Adrg34; Zfp103; Rnf103		XM_231287	-
Rn30003643					1.64185		#VALUE!	1.13	0.87	1.40541	1.51636	1.53912	1.43575	2.16501	#VALUE!	1.45377	1.06022	1.31342	1.22617	1.65576	1.39972	1.87008	1.77809	1.5505	1.43575	#VALUE!		#VALUE!	15.5563	2				-	-
Rn30003495					1.64065		1.135	0.859	1.007	1.08053	1.10682	1.106	1.09532	1.07477	1.24404	1.40674	1.31964	1.34758	1.34593	1.76993	1.5456	1.60641	1.25637	1.62531	1.17502	1.20131		381	258.929	3				-	-
Rn30006566	Rnf103				1.64035		1.032	1.042	0.926	1.32297	1.52392	1.5299	1.82536	2.08493	1.67464	1.4689	1.35407	1.78947	1.21651	2.05742	1.47727	1.38636	1.97488	1.88038	2	2.49761		112.667	128.974	3			involved in protein sorting; contains RING-H2 finger motif; Rattus norvegicus Kf-1 protein (Adgr34) mRNA, complete cds.; ring finger protein 103; Ring finger protein 103	NM_053438	AF306394
Rn30002593					1.63977		1.068	1.004	0.928	1.12225	1.01222	1.07213	1.33863	1.46088	1.06968	1.10269	1.00733	1.04156	1.14914	1.48655	1.50367	1.9291	2.86186	4.07213	3.55257	5.71394		291.667	104.835	3		CBS; Cbs		XM_222863	-
Rn30014839					1.63819		0.802	1.048	1.15	1.16533	1.12462	1.13668	0.850251	1.18492	1.0598	1.05075	1.02663	1.11256	1.40804	1.37186	1.57236	1.97035	2.70754	3.13719	3.10402	4.19246		145.667	46.1447	3		Baiap2; Irsp53		XM_225688	-
Rn30026165					1.63734		0.982	0.82	1.197	1.76493	1.73287	1.60842	1.61785	0.705217	1.61596	1.1653	1.77624	1.70647	1.7027	1.71402	1.5858	1.61219	2.23821	1.54243	2.14582	1.61974		26	17.0587	3				XM_341132	-
Rn30001053	Cbs				1.63725		#VALUE!	#VALUE!	1	#VALUE!	0.676471	1.2402	2.13235	0.843137	1.34804	0.916667	0.529412	1	0.476471	1.82353	1.70588	1.38235	1.23529	0.936275	1.33333	0.573529		#VALUE!	8.48528	1			type II; Rat pseudo-cystathionine beta-synthase mRNA, complete cds (type 2 of four alternatively spliced mRNAs).; cystathionine beta synthase; Cystathionine beta synthase	NM_012522	M88345
R004408_01	Baiap2				1.63492		1.084	0.791	1.125	0.968479	1.14929	1.12435	1.15968	1.15656	1.10461	1.13059	0.950814	1.12851	1.23762	1.64912	1.54312	1.7125	2.24974	2.96363	2.94596	3.40215		203.667	170.863	3			Rattus norvegicus brain-specific angiogenesis inhibitor 1-associated protein 2, mRNA (cDNA clone MGC:91531 IMAGE:7099884), complete cds.; Brain-specific angiogenesis inhibitor 1-associated protein 2	NM_057196	BC074009
Rn30001455					1.63399		0.709	#VALUE!	1.291	0.700767	1.19182	1.22421	1.72208	0.895141	1.33845	1.1867	0.8474	1.23956	1.20887	1.26172	1.61637	2.02387	3.12702	2.52344	2.01194	0.903666		#VALUE!	8.48528	2				XM_221562	-
Rn30006321					1.63309		0.735	0.768	1.497	0.561151	1.11549	1.62325	1.53919	1.80386	1.30405	0.766755	0.872397	1.41878	0.931465	1.72662	1.48239	1.69027	0.8883	1.61871	0.85195	1.08936		165.333	73.5278	3		Josd3; RGD1309627		XM_216755	-
Rn30006980					1.63301		1.181	0.791	1.028	#VALUE!	0.877963	#VALUE!	#VALUE!	0.965759	1.26163	#VALUE!	1.14223	1.22915	1.13872	1.39333	1.66198	1.84372	1.74978	2.4302	2.02371	3.04039		55.6667	10.4083	3		ratOrc1; Orc1l		-	-
Rn30013791					1.63205		1.073	0.538	1.388	0.784615	1.58462	1.43846	1.7	1.35	1.28077	1.70385	1.50769	1.57692	1.43462	1.21538	1.56923	2.11154	0.815385	1.22692	1.59615	2.23846		22.6667	8.62168	3				-	-
Rn30010064	Josd3				1.62994		1.182	0.608	1.21	0.738074	0.782372	0.864153	0.981372	1.05361	0.974557	0.943208	1.30577	1.69559	1.7508	1.30304	2.18628	1.4005	1.44275	1.35484	2.4766	1.13812		158.333	197.216	3		Ip3kc; Itpkc	synonym: RGD1309627; Rattus norvegicus Josephin domain containing 3, mRNA (cDNA clone MGC:105574 IMAGE:7311303), complete cds.	XM_343350	BC087647
Rn30008039	Orc1l				1.62887		1.211	0.898	0.891	1.63306	1.1979	1.16088	1.661	1.31315	1.78813	1.3858	1.37113	1.49686	1.68685	1.57579	1.67916	1.63166	1.41932	1.25658	1.26496	0.747381		331.667	230.999	3		MGC124559; Hdlbp	Rattus norvegicus ratOrc1 mRNA for origin recognition complex subunit 1, complete cds.; origin recognition complex, subunit 1-like (S.cereviaiae); Origin recognition complex, subunit 1-like (S.cereviaiae)	NM_177931	AB105378
Rn30016590					1.62858		1.274	0.974	0.752	1.2122	1.11518	1.20111	0.971974	0.757622	1.12997	1.22883	1.44225	1.48106	1.6178	1.45334	1.80259	1.62981	1.27779	1.57253	1.85895	1.58362		141.333	106.81	3		Csrp1		XM_226577,XM_346307	-
Rn30012821	Itpkc				1.62647		1.022	0.947	1.031	1.09418	0.970117	0.910085	0.917289	1.00133	0.966115	0.913287	0.989328	1.01654	1.13581	1.39194	1.44237	2.04509	2.13394	2.20358	2.07391	0.886073		466.667	44.7363	3		Sat_mapped; SSAT; Ab2-402; MGC72945	RnIP3K-C; phosphotransferase; Rattus norvegicus inositol 1,4,5-trisphosphate 3-kinase C (Ip3kc) mRNA, complete cds.; Inositol 1,4,5-trisphosphate 3-kinase C	NM_178094	AY160770
Rn30015642	Hdlbp				1.62508		0.85	1.376	0.774	1.29901	1.34455	1.37426	1.6	1.29307	1.78614	1.84554	1.74257	1.47129	1.47921	1.31089	1.80792	1.75644	2.56238	1.89109	2.0495	2.13267		2043.67	610.59	3			similar to Homo sapiens lipoprotein-binding protein; Rattus norvegicus lipoprotein-binding protein mRNA, complete cds.; high density lipoprotein binding protein; High density lipoprotein binding protein	NM_172039	U90725
Rn30008120	Csrp1				1.62431		1.04	0.761	1.198	1.32898	1.62114	1.31948	1.50119	1.35867	1.27791	1.21259	1.32067	1.56176	1.41686	1.47387	1.50356	1.89549	1.86936	2.04751	1.96912	3.07601		8518.33	1084.34	3			synonym: Csrp; Rattus norvegicus cysteine and glycine-rich protein 1, mRNA (cDNA clone MGC:72506 IMAGE:5623423), complete cds.; Cysteine and glycine-rich protein 1	NM_017148	BC062407
Rn30003387	Sat				1.62363		1.293	0.757	0.949	1.10526	0.852632	0.757895	0.744561	0.741053	0.767018	0.935439	0.915088	0.953684	1.10386	1.67509	1.84561	1.35018	1.6793	1.85053	1.76842	2.3593		887.667	857.339	3			synonyms: SSAT, Ab2-402, Sat; Rattus norvegicus spermidine/spermine N1-acetyl transferase (mapped), mRNA (cDNA clone MGC:72945 IMAGE:6921572), complete cds.; Spermidine/spermine N1-acetyl transferase	NM_001007667	BC060588
Rn30008348					1.6236		1.356	0.507	1.138	1.08722	1.05364	1.10401	1.23554	1.21735	1.60354	1.15019	1.3125	1.17397	1.46362	1.25233	1.75886	1.85961	1.23414	2.14646	1.75746	0.994869		260	232.517	3		Ia-2; ICA512; Ptprn		-	-
Rn30001620					1.62309		0.897	1.265	0.838	0.632525	0.655885	0.602426	1.15454	1.09659	0.814465	0.786613	1	0.918688	1.1478	1.98473	1.47799	1.40656	1.36523	1.65139	1.42183	0.900719		269.333	73.1118	3				-	-
Rn30011633					1.6217		0.773	1.43	0.798	0.55858	1.00592	0.8	0.801183	0.978698	0.873373	0.915976	0.989349	0.907692	1.21538	1.47456	1.3432	2.04734	2.85207	2.3432	1.87219	1.86746		156.333	150.699	3				XM_346033	-
Rn30018031	Ptprn				1.61922		0.838	1.098	1.064	1.26195	1.35226	1.26512	1.1352	1.28096	1.28413	1.31344	1.26749	1.29364	1.78004	1.26433	1.46554	2.12781	2.17771	2.29575	3.07763	3.64642		161.333	57.3527	3		Ost; Mcf2l	Rattus norvegicus tyrosine phosphatase-like protein IA-2a mRNA, partial cds.; protein tyrosine phosphatase, receptor type, N; Protein tyrosine phosphatase, receptor type, N	NM_053881	U40652
Rn30002780					1.61905		1.283	#VALUE!	0.717	2.73327	1.64835	1.48252	1.51249	2.13586	1.66034	1.7023	1.46853	1.31269	1.56444	1.6044	1.40859	1.84416	2.17582	1.72627	1.92807	1.20679		#VALUE!	16.2635	2		LOC292069; MGC125094		-	-
Rn30019136					1.61851		1.665	1.284	0.051	2.15434	1.71866	1.68712	2.47283	1.8043	1.6796	1.79378	1.71115	1.74571	1.62552	1.82683	1.71265	1.31604	1.0967	0.949472	1.12224	1.01708		113.333	98.3379	3				XM_345985,NM_001013249	-
Rn30026639	Mcf2l				1.61755		0.398	1.418	1.184	0.795644	0.336323	1.09161	0.68802	1.5221	1.32607	1.80653	1.54709	1.18386	0.89558	1.58937	1.14158	2.12172	2.287	2.82896	2.3754	6.03652		9.66667	5.85947	3			R.norvegicus mRNA for Ost oncogene.; mcf.2 transforming sequence-like; Mcf.2 transforming sequence-like	NM_053951	Z35654
Rn30026487					1.61632		0.979	1.134	0.886	1.7271	1.50997	1.6418	1.29284	1.10561	1.51883	1.60414	1.68833	1.78804	1.86891	1.44239	1.65288	1.75369	1.21307	1.47452	1.37482	0.628139		161.333	36.8284	3		Col12a1	Rattus norvegicus similar to RIKEN cDNA 2310061F22, mRNA (cDNA clone IMAGE:7111976), partial cds.; Similar to RIKEN cDNA 2310061F22	XM_214702	BC079393
Rn30001098					1.61561		0.727	1.038	1.235	1.00096	1.06744	1.27457	1.30443	1.30539	1.83719	1.81407	1.70039	1.50385	1.25145	1.36513	1.4605	2.02119	2.11753	1.7553	1.85356	1.66378		182.333	100.878	3				XM_228073	-
Rn30006871					1.61515		1.13	#VALUE!	0.87	0.992877	0.32332	0.75751	0.43481	0.954475	1.16073	1.37752	1.32239	1.04491	1.03685	1.26417	2.25643	1.32487	1.08083	0.974915	1.24683	1.07154		#VALUE!	31.1127	2		Gadd45a; Ddit1		-	-
Rn30009664	Col12a1				1.61427		0.702	0.932	1.367	0.924829	1.08428	1.00228	1.06378	1.04784	1.49658	1.51936	1.02506	1.02733	1.15034	1.38952	1.62642	1.82688	2.31663	2.07973	2.07289	1.89294		87	43.0349	3		RGD1564706_predicted	Col2, NC2, Col1, NC1 domains; Rattus norvegicus collagen XII alpha 1 (Col12a1) mRNA, partial cds.; procollagen, type XII, alpha 1; Procollagen, type XII, alpha 1	XM_243912	U57362
Rn30009839					1.61233		1.02	1.221	0.759	0.992163	0.711599	1.0674	0.910658	1.2163	0.982759	0.898119	1.19906	0.909091	1.02351	1.60345	1.49373	1.73981	2.33072	2.38401	2.40596	1.78997		174.667	131.394	3				XM_236458	-
R001492_01	Gadd45a				1.61011		1.07	0.956	0.974	0.999097	0.935018	0.967509	0.950361	0.905235	1.1787	1.11282	1.44043	1.36372	1.5343	1.6778	1.52888	1.62365	1.80686	1.84116	1.7861	1.34747		551.333	186.527	3			synonyms: Ddit1, Gadd45; Rattus norvegicus growth arrest and DNA-damage-inducible 45 alpha, mRNA (cDNA clone MGC:93414 IMAGE:7110642), complete cds.; Growth arrest and DNA-damage-inducible 45 alpha	NM_024127	BC081795
Rn30008859					1.60819		#VALUE!	#VALUE!	1	0.982456	2.35526	1.71272	2.02632	2.41228	#VALUE!	2.27193	2.12281	2.67325	1.61404	1.38377	1.43202	2.00877	1.41667	1.37281	2.04386	#VALUE!		#VALUE!	#DIV/0!	1		Bok	AMGNNUC:NRDG1-00014-H1-A nrdg1 (10855) Rattus norvegicus cDNA clone nrdg1-00014-h1 5', mRNA sequence.; Similar to chromosome 13 open reading frame 7 (predicted)	XM_341373	CB580567
Rn30016690					1.60706		0.984	1.064	0.953	1.46118	1.61176	0.884706	0.891765	1.04706	0.949412	0.884706	1.13529	1.09882	1.38235	1.66941	1.08353	2.06824	2.26353	3.00471	4.20588	5.30941		33.3333	10.6927	3		MGC124866; RGD1309427; Tubb2b		NM_001008510	-
R000978_01					1.6063		1.011	0.99	0.998	0.859619	0.884749	1.04593	0.85182	0.943674	0.918544	0.969671	1.10832	1.14905	1.42894	1.54419	1.63258	1.64211	1.72097	1.78423	1.92374	2.29723		1833.67	817.093	3				NM_172038	-
Rn30016751	Bok				1.60611		0.842	1.088	1.07	0.957809	1.0721	1.03338	1.0636	1.43766	1.07116	1.57273	1.18545	1.67286	1.41688	1.40365	1.80888	1.60579	1.82116	2.28117	3.38539	4.57368		137.333	28.9367	3			Rattus norvegicus Bcl-2-related ovarian killer protein, mRNA (cDNA clone MGC:93540 IMAGE:7132448), complete cds.	NM_017312	BC078871
Rn30016138	Tubb2b				1.60352		0.946	1.208	0.846	0.76652	0.870359	0.859031	0.893014	0.977974	0.951542	1.0837	0.887351	0.809943	1.05538	1.30459	1.59346	1.91252	3.44934	3.69666	4.01196	7.85777		192	152.787	3		Meis2_predicted	unnamed protein product; beta-tubulin T beta15 (aa 1-445); Rat mRNA for beta-tubulin T beta15.; tubulin, beta 2b; Tubulin, beta 2b	-	X03369
Rn30003030					1.60208		0.7	1.444	0.856	#VALUE!	1.42656	1.34219	0.840625	0.4375	1.20156	1.16562	1.27812	1.07188	1.16406	1.20469	1.42344	2.17812	7.68125	2.78906	2.99062	1.62656		18	18.2483	3		Dusp6; MGC93276		XM_221185	-
Rn30008939					1.60109		0.933	1.067	#VALUE!	1.72035	1.51205	1.07618	1.76085	1.72324	1.2623	1.70974	1.67213	1.84667	1.74928	1.61716	1.15718	2.02893	2.12633	2.25362	2.23337	1.51977		#VALUE!	38.8909	2				-	-
Rn30004234					1.60063		1.018	0.862	1.121	1.346	1.20353	1.40977	1.36364	1.55902	0.891452	1.26459	1.26594	1.36228	1.29579	1.67571	1.52239	1.6038	1.36906	1.51018	1.37042	1.65129		40.3333	11.8462	3			UI-R-BO0-ahm-h-03-0-UI.r1 UI-R-BO0 Rattus norvegicus cDNA clone UI-R-BO0-ahm-h-03-0-UI 5', mRNA sequence.; Meis1, myeloid ecotropic viral integration site 1 homolog 2 (predicted)	XM_230449	BF567816
Rn30017262					1.59933		#VALUE!	1	#VALUE!	2.42394	2.27431	2.01995	1.28678	2.14713	1.1197	#VALUE!	1.82793	1.57606	0.94015	1.41646	1.65586	1.72569	#VALUE!	1.399	0.845387	#VALUE!		#VALUE!	#DIV/0!	1		Mras		XM_213334	-
Rn30022206	Dusp6				1.59864		1.042	1.037	0.921	1.14387	0.938253	0.979932	0.949367	0.948441	0.903056	1.00309	1.2578	1.21982	1.69126	1.60976	1.58567	1.60049	1.38376	2.1627	2.19142	1.64032		339.333	42.8291	3			Rattus norvegicus dual specificity phosphatase 6, mRNA (cDNA clone MGC:93276 IMAGE:7124105), complete cds.; Dual specificity phosphatase 6	NM_053883	BC087003
Rn30008132					1.59704		0.919	0.83	1.251	1.18011	1.42212	1.97684	2.76278	1.32149	1.40415	1.76717	1.74201	1.95168	1.29633	1.81989	1.47005	1.5012	1.26757	1.35623	0.963259	1.15256		777.333	212.455	3		Arhgap23_predicted		XM_230303	-
Rn30007872					1.596		0.942	1.007	1.051	0.764331	1.29936	1.15196	1.44404	1.25023	1.4222	1.17106	2.17834	1.08917	1.2202	1.36761	2.19472	1.22566	1.50136	1.55596	1.26115	0.988171		3112.67	308.054	3				-	-
R001830_01	Acvr1				1.59519		1.181	#VALUE!	0.819	1.64234	0.62865	1.34033	1.40785	1.01551	#VALUE!	#VALUE!	1.43887	1.10036	0.997263	1.29471	1.86953	1.62135	#VALUE!	2.64599	4.07299	3.23175		#VALUE!	14.1421	2			Rattus norvegicus activin type I receptor mRNA, complete cds.; activin A receptor, type 1; Activin A receptor, type 1	NM_024486	L19341
Rn30012929	Mras				1.59513		0.756	1.317	0.926	0.871955	1.00033	1.05563	0.785056	0.900592	1.07242	0.974654	1.2077	1.15438	1.23831	1.35089	1.78736	1.64714	1.69947	1.63331	1.59776	1.96807		297.667	72.2242	3		ZO-2; MGC124724; Tjp2	Rattus norvegicus muscle and microspikes RAS, mRNA (cDNA clone MGC:93575 IMAGE:7130510), complete cds.; Muscle and microspikes RAS	NM_012981	BC085752
Rn30013294					1.59497		0.527	1.442	1.031	1.28032	1.67506	1.80034	1.11899	1.4159	1.17391	1.22883	1.66133	1.26831	1.59611	1.52231	1.96854	1.29405	1.31979	1.4262	1.45023	1.92048		47	63.3798	3				XM_227556	-
Rn30021079					1.59438		0.67	1.442	0.888	0.598702	0.850189	0.908599	0.790157	0.689562	0.928069	1.03353	1.24932	1.07572	1.62412	1.36614	1.58031	1.83667	4.01082	2.65603	4.71498	2.13034		83.6667	42.1466	3		Bok	AGENCOURT_28624455 NIH_MGC_249 Rattus norvegicus cDNA clone IMAGE:7377523 5', mRNA sequence.; Rho GTPase activating protein 23 (predicted)	XM_220918	CO571531
Rn30008395					1.59312		1.103	0.966	0.931	1.03883	1.21006	1.08208	1.13327	0.933804	0.917034	1.00441	1.07061	0.894969	0.998235	1.25331	2.52162	1.00441	1.43778	1.23036	1.36452	1.73786		177.333	8.0829	3		IL-1; IL-1RAcp; MGC114349; Il1rap		XM_343459	-
Rn30007868					1.59265		1.184	1.011	0.804	1.93592	1.40816	1.50857	1.70571	0.912245	1.53918	3.0502	1.22449	1.70082	1.71429	1.24898	2.05714	1.47184	1.82694	1.93469	1.25878	0.982041		17	4	3				XM_232215	-
Rn30013789	Tjp2				1.58949		0.915	1.011	1.074	0.944783	0.935644	0.76885	1.00647	1.06017	0.783701	0.88195	0.853389	0.959634	1.08187	1.18583	1.67708	1.90556	1.94097	2.11805	3.07312	3.59634		269.333	49.3288	3			Rattus norvegicus zonula occludens 2 protein (ZO-2) mRNA, partial cds.; tight junction protein 2; Tight junction protein 2	XM_342037	U75916
Rn30012909					1.58776		0.787	1.171	1.042	0.991255	1.29669	0.92005	1.13367	1.19176	1.06246	1.10556	1.19176	1.19176	1.64335	1.66209	1.44097	1.66021	0.996877	1.73891	2.2411	2.36852		32.3333	7.63763	3				XM_219389	-
Rn30016750	Bok				1.58652		0.794	1.253	0.952	1.08667	1.14725	1.1603	0.93383	1.14539	1.2945	1.21622	1.35322	1.33644	1.35042	1.52097	1.47344	1.76514	2.47903	2.65517	2.96831	4.57968		833.667	202.05	3			Rattus norvegicus Bcl-2-related ovarian killer protein, mRNA (cDNA clone MGC:93540 IMAGE:7132448), complete cds.	NM_017312	BC078871
R001688_01	Il1rap				1.58644		#VALUE!	#VALUE!	1	#VALUE!	1.65186	1.38682	0.969914	1.22206	0.869628	0.919771	0.893983	1.2192	1.46418	0.689112	1.71633	2.35387	2.68195	2.39542	2.92837	0.906877		#VALUE!	#DIV/0!	1			Rattus norvegicus interleukin-1 receptor accessory protein (IL-1) mRNA, complete cds.; interleukin 1 receptor accessory protein; Interleukin 1 receptor accessory protein	NM_012968	U48592
Rn30001459					1.5861		#VALUE!	1.172	0.828	1.5861	1.20695	1.54186	2.25592	1.07267	1.6019	1.36493	1.14376	0.99684	1.01896	1.43444	1.891	1.43286	1.35861	1.35703	1.27962	0.843602		#VALUE!	19.0919	2				XM_221566	-
Rn30003608					1.58584		1.094	0.774	1.132	1.23781	1.06354	1.05187	1.25259	1.41909	0.981068	0.956172	1.2596	0.988071	1.22381	1.45565	1.69917	1.6027	1.98237	2.51452	2.19476	2.67246		524	530.105	3		Isrip; MGC124843		-	-
Rn30025807					1.58551		1.292	0.522	1.186	2.44596	1.8848	1.65321	1.41983	0.767815	1.7886	1.8848	1.712	1.8848	1.80285	1.47684	1.94002	1.33967	1.46437	1.53741	2.22328	1.67815		19.3333	14.2244	3				XM_229918	-
Rn30024602					1.58379		1.209	0.569	1.222	2.32971	1.72022	1.64755	1.05141	1.26644	1.17301	1.54671	1.1567	1.78843	1.95007	1.56154	1.59417	1.59565	1.18043	0.842313	1.78398	1.66535		84.3333	65.041	3				XM_342633,XM_347223	-
Rn30016657					1.58371		1.198	0.967	0.836	0.883929	1.07143	1.01116	0.873884	1.11496	1.59263	1.50112	1.07031	1.27121	1.125	1.14844	1.76228	1.8404	1.76339	1.32366	1.97656	1.46987		554.333	103.877	3		Pharbin; Inpp5e		XM_215251	-
Rn30002660					1.5835		0.901	1.191	0.907	0.543788	0.85387	0.989817	1.30601	0.432281	#VALUE!	1.11354	0.927189	0.983707	1.02342	0.925662	1.93228	1.89257	1.81008	2.23625	1.30143	1.52749		17.6667	5.68624	3				-	-
Rn30023754	Isrip				1.58342		1.003	0.977	1.021	1.19127	0.953482	1.17646	1.03378	1.29964	0.905146	1.3433	1.25364	1.29886	1.64267	1.40489	1.67074	1.67464	1.20842	1.4657	1.46258	1.05172		130.333	44.7698	3			Rattus norvegicus ischemia/reperfusion inducible protein, mRNA (cDNA clone IMAGE:7124177), partial cds.; Ischemia/reperfusion inducible protein	-	BC088428
Rn30002216					1.58114		1.083	0.786	1.131	1.56431	1.20229	1.07558	1.24611	1.49285	0.896475	0.823118	0.84503	0.692601	0.944109	2.08447	1.28898	1.36996	1.55287	1.59098	2.30645	1.65576		23.3333	5.50757	3				-	-
Rn30018462					1.5799		0.909	1.092	0.999	1.46719	1.22024	1.31813	1.04116	1.1257	1.29255	1.63849	1.53615	1.58065	1.51057	1.35039	1.67519	1.71413	1.80979	1.56285	1.79199	1.98888		3762.33	1679.92	3		Stat3; MGC93551		XM_238167	-
Rn30017516	Inpp5e				1.57819		1.649	1.299	0.052	1.74689	1.64242	1.50894	1.8618	1.61456	1.83162	1.68653	1.28724	1.9001	1.54608	1.70974	1.68885	1.33599	1.09456	1.01679	1.06554	1.59947		82	93.7443	3		Par4; Par-4; Pawr	Rattus norvegicus mRNA for pharbin, partial cds.; inositol polyphosphate-5-phosphatase E; Inositol polyphosphate-5-phosphatase E	XM_342391	AB026288
Rn30006507					1.57814		1	#VALUE!	#VALUE!	2.07769	1.33966	1.35411	1.25203	2.15628	0.995483	1.15718	1.43541	1.19422	1.17254	1.52484	1.71183	1.49774	1.51129	1.1075	1.53568	1.1075		#VALUE!	#DIV/0!	1				-	-
Rn30018989					1.57621		1.132	0.559	1.309	1.61872	1.63501	1.55088	1.30801	0.837178	1.34735	1.44098	1.41927	1.8711	1.80597	1.68792	1.7829	1.2578	1.42334	0.868385	1.19267	1.57938		118.667	83.9186	3				-	-
Rn30007865					1.57581		0.58	#VALUE!	1.42	1.9983	0.795003	#VALUE!	1.06758	0.993186	#VALUE!	1.38728	0.9523	1.02215	0.965361	1.4594	1.37535	1.89267	#VALUE!	1.41851	1.08064	0.735378		#VALUE!	84.8528	2				-	-
Rn30020093					1.57571		1.437	0.496	1.067	3.69596	1.0202	1.63749	1.42665	1.44011	1.70092	0.921332	2.1995	0.780652	1.97697	1.33274	2.09072	1.30369	1.55989	1.36286	1.73317	0.7927		41.6667	28.006	3		Taf9; MGC108535		-	-
Rn30018174	Stat3				1.57555		0.727	1.163	1.11	0.957555	0.974109	0.943548	1.26443	1.2326	1.01358	1.18421	1.14856	1.02377	1.31791	1.54329	1.42233	1.76104	1.76358	1.60696	2.00042	1.46689		1857.33	665.09	3		DRE1; Dre1; MGC105289; Klhl24	Rattus norvegicus signal transducer and activator of transcription 3, mRNA (cDNA clone MGC:93551 IMAGE:7110655), complete cds.; Signal transducer and activator of transcription 3	NM_012747	BC087025
Rn30005305	Pawr				1.57416		1.237	0.867	0.897	1.11475	1.13934	1.1452	1.76464	1.24707	1.38056	1.2904	1.363	1.02342	1.4274	1.16042	1.69321	1.86885	1.83255	2.27869	1.71663	2.25293		177.333	37.072	3			induced in androgen-independent prostate cells by effectors of apoptosis; Rattus norvegicus clone par-4 induced by effectors of apoptosis mRNA, complete cds.; PRKC, apoptosis, WT1, regulator	NM_033485	U05989
Rn30020364					1.57183		0.994	1.113	0.893	0.575573	0.821245	1.48245	0.634534	0.937763	0.66963	1.23818	0.960225	0.906879	0.795976	0.693496	1.26345	2.75854	3.87599	3.62752	4.92185	4.74778		19.3333	3.21455	3				XM_223155,XM_223155,XM_223155,XM_223155	-
Rn30006524					1.57183		1.125	0.722	1.153	0.668151	0.77255	0.763363	0.860245	0.753341	1.04733	0.888641	0.967149	1.1701	1.26114	1.20351	1.70963	1.80234	1.29788	1.49916	1.92762	2.53563		109.667	147.514	3				-	-
Rn30008119					1.57143		0.888	1.051	1.061	1.43356	1.12009	1.33344	1.29975	0.915159	1.3559	1.09857	1.267	1.08734	1.30256	1.20992	1.72926	1.77511	1.33624	1.85652	1.7199	1.27355		68	39.95	3		RGD1309487; MGC109151		XM_232732	-
Rn30025049	Taf9				1.57132		1.276	0.553	1.171	1.63066	1.33967	1.29745	1.28832	0.834157	1.12857	1.31571	1.36478	1.34424	1.45264	1.42297	1.6706	1.62039	2.00951	1.79726	2.1841	2.03005		174.667	136.42	3			Rattus norvegicus TAF9 RNA polymerase II, TATA box binding protein (TBP)-associated factor, mRNA (cDNA clone MGC:109428 IMAGE:7319327), complete cds.	NM_001012463,XM_215465	BC089989
Rn30001749	Klhl24				1.56945		0.794	1.008	1.198	0.805091	1.25018	1.25673	1.35709	1.02545	0.857455	1.04727	1.07345	1.31782	1.008	1.23709	1.78036	1.69091	1.21964	1.15418	1.04727	0.824727		39.3333	19.3993	3			This protein has one BTB/POZ domain and 6 kelch motifs.; Rattus norvegicus mRNA for DRE1, complete cds.; kelch-like 24 (Drosophila); Kelch-like 24 (Drosophila)	NM_181473	AB101615
Rn30003984					1.56883		0.711	1.105	1.184	0.977464	1.42384	1.23486	1.1306	1.0076	1.53543	0.970133	1.08417	1.07032	1.11512	1.6511	1.30084	1.75455	2.00543	1.29107	1.36438	1.56964		83.6667	57.761	3				XM_216900	-
Rn30021662					1.56882		1	#VALUE!	#VALUE!	3.34839	3.30968	3.27419	3.93548	3.6871	#VALUE!	2.93548	2.85484	2.43548	1.82903	2.15161	1.18387	1.37097	1.15806	2.66774	1.75161	3.97742		#VALUE!	#DIV/0!	1		Map1b		-	-
R005281_01					1.56456		0.803	0.867	1.33	0.935718	0.821688	0.83175	1.19564	1.3801	1.09167	0.99441	0.900503	1.08161	1.0749	1.82448	1.41196	1.45724	2.22694	1.49581	1.85802	1.47904		96.6667	33.7095	3				XM_220810	-
Rn30012260	RGD1309487				1.56414		#VALUE!	1.064	0.936	1.11016	1.37434	1.18455	1.07201	1.30472	0.995708	1.17692	1.33429	1.26276	1.24177	1.20362	2.45494	1.03386	1.10825	1.55937	1.09299	0.971865		#VALUE!	120.208	2			Rattus norvegicus similar to hypothetical protein FLJ10233, mRNA (cDNA clone MGC:109151 IMAGE:7384104), complete cds.; Similar to hypothetical protein FLJ10233	XM_215503	BC089903
Rn30021731					1.56277		1.086	#VALUE!	0.914	#VALUE!	1.5817	#VALUE!	1.40645	1.41748	0.823529	#VALUE!	#VALUE!	2.13276	0.449346	1.70629	0.898693	2.08333	1.47059	2.83538	2.51021	2.84273		#VALUE!	12.7279	2				XM_345952	-
Rn30003293					1.56205		1.097	1.067	0.835	1.77922	1.61688	1.77706	1.83983	1.2316	1.56277	1.2013	1.42641	2.30519	1.54762	1.89394	1.38745	1.40476	1.24242	1.07576	1.1645	0.705628		15	6	3		Sbds; MGC105922		XM_228444	-
Rn30011137					1.56178		1.168	0.919	0.913	0.985126	1.04577	0.983982	0.959954	1.07208	0.889016	1.00114	1.16018	1.12929	1.50915	1.30435	1.67735	1.70366	1.72769	1.84325	2.37414	1.76659		350.667	30.7463	3				XM_342477	-
R002631_01	Map1b				1.56075		0.732	0.883	1.384	1.03738	1.2722	0.844626	1.36682	1.48598	1.1986	1.16706	1.41589	1.0514	1.13551	1.80491	1.22313	1.65421	1.3493	1.78037	2.72313	2.05374		20	13.4536	3		MGC124625; Mbc2	R.norvegicus mRNA for microtubule associated protein IB.; microtubule-associated protein 1b; Microtubule-associated protein 1b	XM_215469	X60370
Rn30021142					1.56048		1.049	0.975	0.975	0.851173	0.943548	0.870968	0.869868	1.09531	0.922654	0.884164	0.932551	0.897361	1.34164	1.30205	1.60887	1.77053	2.31048	2.30279	2.10044	2.38306		726.667	173.782	3		Col5a2		XM_346225	-
Rn30008539					1.56021		0.783	0.968	1.25	0.902487	1.15831	1.14765	1.11686	1.02566	1.35255	1.43782	1.38571	1.24951	1.41769	1.41413	1.51244	1.75405	2.97631	2.12712	2.02882	1.71259		246.667	99.5507	3				XM_347217,XM_231137	-
Rn30018432					1.55981		0.58	1.191	1.229	1.98086	1.2	1.2201	1.34354	2.43158	1.30335	1.43254	2.10431	1.16555	1.5244	1.41818	1.09378	2.16746	1.45837	0.95311	1.13397	1.14833		11.3333	3.78594	3		Nfkb2; MGC93816; RGD1307189		XM_218617	-
Rn30000754	Sbds				1.55974		1.032	0.834	1.134	1.43488	1.18363	1.22858	1.17441	0.539378	1.14214	1.15482	1.38417	1.31156	1.61813	1.30811	1.66539	1.70572	1.78179	1.77833	1.95928	1.82443		188.333	59.7523	3			Rattus norvegicus Shwachman-Bodian-Diamond syndrome homolog (human), mRNA (cDNA clone MGC:105922 IMAGE:7301062), complete cds.	NM_001008289	BC086335
Rn30010023					1.55796		0.99	0.909	1.101	0.934411	0.886821	0.771507	1.16229	1.53295	1.01769	1.00854	1.28035	1.19433	1.38469	1.8615	1.4277	1.38469	1.04057	1.49634	1.64826	5.32459		73.3333	62.963	3				-	-
Rn30007916					1.55771		1.034	0.367	1.599	2.57974	1.69604	1.17533	1.38414	1.20441	1.06696	#VALUE!	1.5207	1.39912	1.08634	1.55859	1.74185	1.37269	#VALUE!	1.16828	1.31982	#VALUE!		32	25.5147	3				XM_236020	-
R002372_01	Mbc2				1.55699		0.994	0.74	1.266	1.92877	1.45864	1.18015	1.37868	1.22013	1.35937	1.41176	1.18566	1.46967	1.23943	1.43244	1.46415	1.77436	2.2955	2.88557	2.86903	3.91131		181	93.9521	3			Rattus norvegicus GLUT4 vesicle protein mRNA, complete cds.; membrane bound C2 domain containing protein; Membrane bound C2 domain containing protein	NM_017249	AF099138
Rn30003315	Col5a2				1.55591		0.861	0.773	1.366	1.13099	1.48083	1.80351	1.71885	0.93131	1.16613	1.23962	1.22204	1.63099	1.41054	1.55591	1.59105	1.52077	1.11502	1.05751	0.910543	0.934505		6865	1513.82	3			Rattus norvegicus mRNA for collagen alpha 2 type V, partial CDS.; procollagen, type V, alpha 2; Procollagen, type V, alpha 2	XM_343564	AJ224880
Rn30009996					1.55426		0.997	0.92	1.083	1.66934	1.27495	1.18645	1.45849	1.55572	1.11216	#VALUE!	1.25965	1.4126	2.16642	1.51857	1.83758	1.30663	1.57647	1.62017	1.57757	1.05645		63.6667	16.2583	3		LL5; Ll5; Phldb1		XM_243588	-
Rn30017767	Nfkb2				1.55367		0.807	1.01	1.183	1.53729	1.31186	1.32881	1.32203	1.38475	1.71695	1.41525	1.50169	1.52881	1.41356	1.21525	1.48644	1.95932	2.34237	2.2322	1.70508	3.1		86.6667	57.7264	3			synonym: RGD1307189; Rattus norvegicus nuclear factor of kappa light polypeptide gene enhancer in B-cells 2, p49/p100, mRNA (cDNA clone MGC:93816 IMAGE:7110486), complete cds.; Nuclear factor of kappa light polypeptide gene enhancer in B-cells 2, p49/p100	NM_001008349	BC085800
Rn30025902					1.55353		0.971	1.04	0.989	1.79927	1.60401	1.07299	1.35401	1.34672	0.899635	2.12409	1.87044	1.70073	1.59489	1.43066	1.54927	1.68066	2.14051	1.37956	1.62044	0.910584		17.6667	13.3167	3				XM_342248	-
Rn30017050					1.55288		0.56	#VALUE!	1.44	1.12019	1.06731	1.02644	1.18029	1.04087	0.985577	1.08413	1.0024	1.2476	1.61779	1.14663	1.41346	2.09856	2.13942	1.77404	1.32212	1.84375		9.66667	12.5831	2		Crygs; MGC108782		XM_342758	-
Rn30017576					1.55176		0.944	0.984	1.072	1.58397	1.17791	1.14916	1.26649	1.62998	1.40913	1.1181	1.1181	1.38612	0.999617	1.40913	1.73121	1.51495	1.91181	1.08244	1.43098	1.50115		294.667	456.711	3				XM_217309	-
Rn30020874					1.55142		1.003	0.869	1.128	1.18864	1.18486	1.00126	1.01262	1.34953	1.62397	1.2795	1.16593	1.40442	2.1918	1.56341	1.47256	1.6183	1.6959	2.49274	1.90599	1.91356		25.6667	12.6623	3		NF1L21		XM_219389	-
Rn30004748					1.55033		0.992	0.779	1.229	1.26998	0.630551	1.16607	1.11101	1.0151	1.23357	1.21403	1.28774	1.30817	1.93961	1.3508	1.8135	1.48668	1.73801	1.60746	1.93694	1.78597		16298	20282.9	3		Hspa5; BIP		XM_213540,XM_215761,XM_213911	CO397062,CF110974
Rn30012507	Phldb1				1.55029		0.498	2.136	0.366	1.02491	1.33932	0.81666	1.32707	1.50265	1.30257	1.08616	1.38832	0.706411	1.42915	1.7844	1.43324	1.43324	1.42915	2.11515	2.09065	2.93589		5	5.19615	3		Egln2; PHD-1; MGC93662; MGC93666	putative; R.norvegicus LL5 mRNA.; pleckstrin homology-like domain, family B, member 1; Pleckstrin homology-like domain, family B, member 1	-	X74226
Rn30012254					1.54947		#VALUE!	1	#VALUE!	0.452055	1.64612	1.10959	1.24429	0.835616	1.14155	1.01598	1.22374	1.4726	1.73059	1.28539	1.41096	1.95205	1.05936	1.83562	1.77626	1.10502		#VALUE!	#DIV/0!	1				XM_227165	-
Rn30010329					1.54935		1	#VALUE!	#VALUE!	1.77913	2.03641	1.43204	1.4199	2.39806	1.39078	1.34223	1.67718	1.83252	1.79612	1.24029	1.49029	1.91748	1.5267	1.53155	1.83252	1.22573		#VALUE!	#DIV/0!	1		RGD1305302; MGC112660		XM_215768	-
Rn30024729	Crygs				1.54916		1.043	1.036	0.921	1.96236	1.58636	1.17848	2.06732	1.46678	1.45881	0.94597	1.64349	1.70461	1.5093	1.34987	1.60097	1.69663	1.00576	1.12267	1.51329	0.608503		20.3333	3.21455	3		LOC690728	Rattus norvegicus crystallin, gamma S, mRNA (cDNA clone MGC:108782 IMAGE:7133137), complete cds.; Crystallin, gamma S	NM_001012016	BC089823
Rn30013851					1.54897		1	#VALUE!	#VALUE!	1.66237	1.65722	1.34923	1.69459	1.63531	1.52577	1.39433	1.8518	1.22552	1.24098	2.17526	1.17526	1.29639	1.96005	1.27706	1.7732	2.70876		#VALUE!	#DIV/0!	1				-	-
Rn30006272					1.54877		1.054	0.699	1.247	1.2377	1.09139	1.25615	1.29701	1.15993	1.46441	1.32469	1.24033	1.17311	1.18629	1.58699	1.41828	1.64104	1.47627	1.46178	1.35501	0.698594		152.333	41.9325	3			R.norvegicus mRNA for transcription factor NF1 (L21).	NM_012988	X84209
R002124_01	Hspa5				1.54851		0.984	1.068	0.948	1.01544	0.975744	1.00882	1.15105	1.19405	1.05843	1.10805	1.20728	1.18743	1.371	1.40739	1.586	1.65215	1.77949	1.89361	1.93495	1.73815		22540.7	6715.73	3			synonym: BIP; Rattus norvegicus heat shock 70kDa protein 5 (glucose-regulated protein), mRNA (cDNA clone MGC:72275 IMAGE:5621611), complete cds.; Heat shock 70kDa protein 5 (glucose-regulated protein)	NM_013083	BC062017
Rn30019323	Egln2				1.54754		0.748	0.941	1.311	1.28254	1.41605	1.29467	1.01753	1.08631	1.40998	1.35131	1.10249	1.47067	1.67094	1.33918	1.66285	1.64059	1.83884	1.06204	0.942684	1.9238		47.6667	22.8983	3			synonym: PHD-1; Rattus norvegicus EGL nine homolog 2 (C. elegans), mRNA (cDNA clone MGC:93662 IMAGE:7107517), complete cds.	NM_001004083	BC081858
Rn30019217					1.54599		1.699	0.385	0.917	1.15789	1.55656	1.36364	1.92832	1.09924	0.78357	0.945091	1.18769	1.11719	1.41459	1.14827	1.471	2.01869	2.74971	2.40263	3.80408	3.89381		114.333	109.024	3				-	-
Rn30021042	RGD1305302				1.54597		1.529	1.393	0.078	1.21978	1.39577	1.23344	1.29261	1.50804	1.26378	1.20765	1.40336	1.49894	1.35026	1.04986	1.75685	1.83119	1.77961	2.77182	2.33792	2.46232		33.6667	27.9702	3			Rattus norvegicus similar to RIKEN cDNA 4921511I16, mRNA (cDNA clone MGC:94451 IMAGE:7134740), complete cds.; Similar to RIKEN cDNA 4921511I16	XM_224846	BC085832
Rn30017246					1.54577		#VALUE!	1	#VALUE!	1.20044	1.19934	0.954596	1.14839	#VALUE!	1.20875	0.859358	1.25138	1.09524	1.13843	1.35161	1.3804	1.90532	2.56811	3.68383	#VALUE!	1.66113		#VALUE!	#DIV/0!	1		irp94; Hsp70; Hsp110; Hspa4		NM_012683	-
Rn30001644					1.54475		0.973	1.012	1.016	1.02626	1.20039	1.23249	1.70331	1.69163	1.29086	1.1965	1.39008	1.89883	1.08074	1.46887	1.60214	1.56323	1.37354	1.94553	1.55156	2.16537		174.333	94.1134	3		Clcf1;Clc; Bsf3; NNT-1; MGC112574	AMGNNUC:NRHY5-00407-F1-ACB smyn3 (10282) Rattus norvegicus cDNA clone smyn3-00010-e2, mRNA sequence.; Similar to Protein C12orf11 (Sarcoma antigen NY-SAR-95)	-	CB610452
Rn30000532					1.5432		1.229	1.022	0.749	1.5486	1.02052	0.885529	1.01836	1.34773	1.00324	0.947084	1.01944	1.37689	1.15659	1.41901	1.81533	1.39525	1.29806	1.57127	1.4622	1.44816		57	14.7309	3				XM_228122	-
Rn30018733					1.54316		1.205	1.031	0.764	1.0388	0.949321	1.0017	1.11954	1.26212	0.986421	1.2854	0.888215	0.956596	1.1741	1.11009	1.85209	1.66731	1.36833	1.30941	1.05262	0.874394		69	11.3578	3				-	-
Rn30005088					1.54246		1.175	0.848	0.977	1.34122	1.55642	1.27608	1.60295	1.89725	1.42497	1.29818	1.54595	1.80419	1.38077	1.54827	1.59364	1.48546	1.81698	1.64831	1.37379	1.07367		30356	10976.1	3		NSF; Nsf		XM_212934,NM_024351,XM_214603,XM_212807,XM_212758,XM_234560,XM_237706	CF111171,BC061547
Rn30009670					1.54197		#VALUE!	#VALUE!	1	1.04748	1.07626	1.06763	1.40288	1.18705	1.01439	0.981295	0.984173	0.915108	0.892086	1.9482	1.35396	1.32374	2.04892	2.29209	2.22158	1.57698		#VALUE!	25.4558	1		Stip1		XM_233227	-
Rn30003602					1.54102		1.206	0.868	0.926	1.12778	1.0014	1.02006	0.931595	0.835908	1.02969	1.067	0.945436	1.00622	1.18796	1.37573	1.8012	1.44614	1.97994	1.92879	2.15687	2.46861		711	890.062	3		MST2; Stk3		NM_001011987	-
Rn30025403					1.54076		0.947	0.772	1.281	1.42247	1.5492	1.29423	1.35537	0.82008	1.39861	1.4836	1.39115	1.37922	1.51342	1.58201	1.54771	1.49254	1.57753	1.44185	1.56412	0.855865		20444	15303.7	3				NM_138895,XM_346023	-
R002978_01	Hspa4				1.5403		#VALUE!	0.64	1.36	1.51996	1.19785	1.29565	1.64289	1.46164	1.59713	1.38358	1.32167	1.24899	1.82773	1.30821	1.84477	1.46792	1.03006	2.02423	1.23374	0.637057		#VALUE!	93.3381	2		nogo-A; Vp20; NI-250; MGC116054; rat NogoA; Rtn4	HSP110 gene family member; IRP94; expressed in rat brain after transient forebrain ischemia; Rattus norvegicus ischemia responsive 94 kDa protein (irp94) mRNA, complete cds.; heat shock protein 4; Heat shock protein 4	NM_153629	AF077354
Rn30017266					1.53978		0.981	1.003	1.016	0.993719	1.0892	1.10302	1.0892	1.07789	1.79271	1.24623	1.30779	1.33543	1.54523	1.51759	1.31658	1.78518	2.7299	2.63693	3.22362	2.71734		252.667	176.8	3		RGD1359443; MGC95014		NM_207615	-
Rn30004855					1.53945		1.178	0.822	#VALUE!	1.63989	1.75323	1.83931	2.29555	1.54232	#VALUE!	1.87374	1.39024	1.09756	0.885222	1.55237	2.24964	0.816356	1.67001	1.90674	2.16069	0.76901		#VALUE!	4.24264	2		Tesk1		XM_347055	-
Rn30005026					1.5391		1.141	#VALUE!	0.859	#VALUE!	1.05865	1.166	1.46421	1.17893	#VALUE!	#VALUE!	0.986083	1.2336	1.16501	1.46918	1.80616	1.34195	1.52584	1.62525	1.22366	1.38469		#VALUE!	4.24264	2		Cdc25b		-	-
R003501_01	Nsf				1.53876		#VALUE!	0.712	1.288	2.39095	#VALUE!	1.3221	#VALUE!	1.74579	#VALUE!	#VALUE!	#VALUE!	1.42224	1.18536	0.962927	2.32932	1.32403	1.82282	1.33847	1.53491	#VALUE!		#VALUE!	36.0624	2			Rattus norvegicus N-ethylmaleimide sensitive factor (NSF) mRNA, complete cds.; N-ethylmaleimide sensitive fusion protein	NM_021748	AF189019
Rn30019538	Stip1				1.53659		1.114	1.82	0.067	1.7117	1.62907	1.69793	1.74318	1.65661	1.83762	1.63103	1.66448	1.72154	1.633	1.50315	1.64677	1.45986	1.44412	1.46577	1.50118	1.391		655.333	565.106	3			Rattus norvegicus stress-induced phosphoprotein 1, mRNA (cDNA clone MGC:72684 IMAGE:6887497), complete cds.; Stress-induced phosphoprotein 1	NM_138911	BC061529
R002933_01	Stk3				1.53506		1.111	0.727	1.162	1.11474	1.08549	1.33521	1.15748	1.42295	1.77503	1.36333	1.19685	1.04387	1.16873	1.89201	1.37683	1.33633	0.971879	0.931384	0.831271	0.474691		283.333	289.448	3			Rattus norvegicus mRNA for MST2 kinase.; serine/threonine kinase 3 (STE20 homolog, yeast); Serine/threonine kinase 3 (STE20 homolog, yeast)	NM_031735	AJ001529
Rn30005587					1.53396		1.091	0.658	1.251	1.38565	1.28378	1.34615	1.64761	1.60707	1.25468	1.03846	1.39709	1.44283	1.32952	1.32017	1.58316	1.69854	1.48857	1.90437	1.66112	1.39085		1457	805.939	3		Slc39a11		XM_222899	-
Rn30004139	Rtn4				1.53342		1.323	0.339	1.338	1.05013	1.08098	1.40617	1.93188	1.16967	1.38175	1.23907	1.29563	0.881748	1.00386	1.1054	1.78792	1.70694	0.562982	1.64139	1.3162	1.66067		816	897.3	3			Rattus norvegicus mRNA for Nogo-A protein.; reticulon 4; Reticulon 4	NM_031831	AJ242961
R001999_01	Edn1				1.53341		1.176	0.958	0.866	1.43256	1.27418	1.24232	1.07899	2.10476	2.28016	3.86987	3.87915	3.71829	3.37802	2.69128	1.56001	0.348938	#VALUE!	0.0439266	0.0767168	0.206022		67	59.1016	3			Rat endothelin-1 mRNA , complete cds.; endothelin 1; Endothelin 1	NM_012548	M64711
Rn30025587	RGD1359443				1.53309		1.033	1.096	0.871	1.11314	1.11838	1.10964	0.781292	1.01591	1.16495	1.22492	1.28838	1.13119	1.45372	1.44382	1.51601	1.63943	1.82108	1.98467	1.95731	2.48418		128.667	32.6548	3			synonym: MGC95014; Rattus norvegicus hypothetical LOC302941, mRNA (cDNA clone MGC:95014 IMAGE:7121902), complete cds.; Hypothetical LOC302941	NM_001007668	BC079459
Rn30016119	Tesk1				1.53247		0.98	1.224	0.795	1.31116	1.12669	1.28094	1.08455	1.28253	1.20064	1.25232	1.45905	1.31911	1.41691	1.45746	1.57037	1.56957	1.53379	1.83037	1.93374	1.98542		93	75.6241	3			Rattus norvegicus mRNA for TESK1, complete cds.; testis specific protein kinase 1; Testis specific protein kinase 1	NM_031578	D50864
Rn30019614	Cdc25b				1.5324		1.188	#VALUE!	0.812	1.18941	1.37634	1.3201	0.865178	1.41108	1.63606	1.68073	1.21257	1.35153	1.24235	1.63606	1.42432	1.53681	0.871795	1.29363	1.17122	2.58726		#VALUE!	8.48528	2		Pqlc1	Rattus norvegicus mRNA for cdc25B, complete cds.; cell division cycle 25 homolog B (S. pombe); Cell division cycle 25 homolog B (S. pombe)	NM_133572	D16237
Rn30017896					1.53144		1.407	1.49	0.103	1.50244	1.53852	1.547	1.33267	1.3348	1.5173	1.37724	1.08863	1.66372	1.58732	1.59157	1.40695	1.59581	1.44302	1.45151	1.62552	1.8441		991.333	784.204	3		Lrrfip1		-	-
Rn30001636					1.53117		1.176	0.814	1.01	1.15835	1.15835	1.11097	1.10224	1.2581	1.35786	1.02494	1.3803	1.21322	1.29177	1.73192	1.72569	1.13591	1.36783	1.25436	1.28928	1.57107		357.667	416.308	3				XM_341007	-
Rn30000066					1.53082		1.281	1.018	0.701	0.768981	1.29461	1.49513	1.23621	0.872161	1.22064	1.04543	1.02596	0.973394	1.19727	1.46204	1.27125	1.85918	2.28748	2.11032	2.2719	2.62232		45	57.1664	3		Rbm18_predicted		XM_224561	-
Rn30002357	Slc39a11				1.52825		0.935	#VALUE!	1.065	1.25847	1.66102	1.34605	1.18785	1.00424	1.13136	1.4774	1.19774	0.984463	0.933616	1.74294	1.32062	1.52119	2.12712	1.70056	1.42938	0.885593		#VALUE!	24.7487	2		Ddah2; MGC105993	Rattus norvegicus solute carrier family 39 (metal ion transporter), member 11, mRNA (cDNA clone MGC:72592 IMAGE:5598901), complete cds.; Solute carrier family 39 (metal ion transporter), member 11	XM_343982,NM_001013042	BC062054
Rn30005013					1.52818		0.812	0.622	1.566	1.66769	1.27964	1.01263	1.3628	1.22698	1.35171	1.0348	1.27779	1.02464	1.09393	1.83492	1.1466	1.60302	1.55867	1.94118	2.08439	1.4053		55	25.2389	3				XM_231617	-
Rn30016757					1.52733		0.918	1.06	1.023	0.694631	1.32311	1.03404	1.21237	1.62224	1.08869	#VALUE!	0.782359	1.54171	1.42809	1.49856	1.46692	1.61649	2.01918	1.08293	1.63087	0.75791		18	7.81025	3				-	-
Rn30019908					1.52582		1.313	#VALUE!	0.687	1.60407	1.40063	0.719875	1.5759	1.64476	1.84977	1.30986	1.60407	2.11737	1.27387	1.70579	1.49765	1.37402	0.564945	1.9421	1.78717	0.589984		11	10.5357	2		Upf3a		-	-
Rn30011974					1.52554		1.036	1.444	0.52	1.12259	1.01476	1.16572	1.10897	1.5857	1.25085	1.0193	0.77185	1.19183	1.28263	1.36663	1.21566	1.99432	2.11124	1.62997	1.96141	1.03859		26.3333	9.07377	3				XM_215485	-
Rn30015805	Pqlc1				1.52509		0.879	1.051	1.069	1.14856	0.9032	1.00988	1.04188	0.910312	1.05847	0.944686	0.980245	0.879494	1.1047	1.15567	1.484	1.9356	2.40261	2.40853	2.11458	1.50652		223.667	66.8755	3			Rattus norvegicus PQ loop repeat containing 1, mRNA (cDNA clone IMAGE:7121966).	XM_341632	BC079072
Rn30018313	Lrrfip1				1.52496		0.717	1.278	1.005	1.00303	0.82829	0.993949	1.00756	1.23222	1.13918	1.28215	1.441	0.962179	1.25265	1.42057	1.52723	1.62708	1.82678	2.21029	2.823	3.34039		71.6667	23.029	3			Rattus norvegicus leucine rich repeat (in FLII) interacting protein 1, mRNA (cDNA clone MGC:93757 IMAGE:7108398), complete cds.; Leucine rich repeat (in FLII) interacting protein 1	XM_346074	BC081883
Rn30011854					1.52282		0.962	1.145	0.893	1.28404	1.45845	1.15178	1.32267	1.29458	1.36364	1.0991	1.22201	1.26531	1.22201	1.66211	1.47718	1.42918	0.859149	1.67382	1.97698	1.89504		225.333	102.178	3		Jund; MGC72300		-	-
Rn30006063					1.52235		1.102	1.105	0.793	0.761177	1.08216	1.10164	1.37791	1.06381	1.21055	1.27818	1.15896	1.34582	1.49484	1.24723	1.52579	1.79404	2.10126	1.93389	1.78831	1.78487		158	179.519	3				XM_231176	-
Rn30000716	Ddah2				1.5223		0.636	0.764	1.6	1.15579	1.24111	1.0181	1.40207	1.18487	1.2702	1.15579	1.51067	1.21978	1.25663	1.44279	1.15579	1.96833	2.17582	3.2075	2.85068	1.96251		44.6667	34.0049	3			Rattus norvegicus dimethylarginine dimethylaminohydrolase 2, mRNA (cDNA clone MGC:105993 IMAGE:7303579), complete cds.; Dimethylarginine dimethylaminohydrolase 2	XM_347002,NM_212532	BC086443
Rn30007653					1.52219		0.809	0.952	1.239	0.579052	0.791521	0.972569	1.12369	1.17905	1.04589	1.00249	0.909726	1.20449	0.911222	1.58155	1.36908	1.61596	1.6384	1.88229	1.47531	4.40798		67	15.7162	3				XM_222662	-
Rn30001377					1.52191		1.163	0.933	0.904	0.441583	1.50576	1.09992	1.10684	0.737894	0.653728	0.733282	0.703305	1.49539	1.36049	1.39277	1.93351	1.23943	2.02229	1.43774	1.25557	1.78248		58	19.9249	3				XM_230983	-
Rn30015994	Upf3a				1.5218		0.816	1.288	0.896	1.12377	1.2391	1.12236	1.18003	1.3263	1.32771	1.38256	1.33474	1.55837	1.46695	1.76231	1.48523	1.31786	1.23347	1.38397	1.24051	1.06892		353.667	195.881	3		Centg2_predicted	Rattus norvegicus UPF3 regulator of nonsense transcripts homolog A (yeast), mRNA (cDNA clone MGC:95118 IMAGE:7127783), complete cds.	NM_001012159	BC088463
Rn30008854					1.52048		0.824	1.176	#VALUE!	0.836177	2.40102	1.21672	1.14164	#VALUE!	1.33276	2.04778	0.926621	1.33959	0.735495	1.4727	1.82423	1.26451	2.04437	0.716724	0.957338	1.46075		#VALUE!	12.0208	2				-	-
Rn30018589					1.52018		1.068	0.415	1.517	1.53363	1.54877	1.92881	1.3083	0.76009	1.17881	1.52859	1.48823	1.5	1.77747	1.61603	1.64966	1.29484	1.34361	1.05605	1.68666	1.88004		30.6667	24.5832	3		Ank3		XM_238151	-
Rn30000019					1.51921		#VALUE!	1	#VALUE!	1.55763	1.33022	1.38318	1.33801	1.51246	#VALUE!	1.75234	1.581	1.28193	1.46262	1.56386	1.5	1.49377	#VALUE!	1.88006	1.58723	#VALUE!		#VALUE!	#DIV/0!	1				XM_342775	-
Rn30019698					1.51896		0.989	1.185	0.826	1.56951	1.26618	1.27767	1.33052	1.36155	1.20758	1.72578	1.43508	1.56722	1.54309	1.60398	1.56032	1.39257	1.41555	1.50057	1.5856	1.39831		68.6667	21.5019	3		Kars; MGC94484		XM_230313	-
Rn30018014	Jund				1.51748		1.11	0.927	0.964	1.18167	0.900908	1.02064	0.937242	1.1569	0.943022	0.909992	1.17506	1.06689	1.346	1.60363	1.34021	1.60859	1.58464	1.90339	2.00578	1.88192		132.333	13.3167	3			synonym: MGC72300; Rattus norvegicus Jun D proto-oncogene, mRNA (cDNA clone MGC:72300 IMAGE:5598945), complete cds.	NM_138875	BC062053
Rn30013690					1.51746		0.844	1.375	0.781	0.560714	0.77619	0.953571	0.669048	0.828571	#VALUE!	0.742857	1.35595	1.02024	1.21429	1.19286	1.7	1.65952	1.54167	1.24881	1.6869	3.12262		51	33.6006	3				XM_218092	-
R002866_01					1.51716		1.004	0.75	1.246	1.16216	1.28613	1.26438	1.52827	1.35573	0.88376	1.23683	0.964234	1.5232	1.50072	1.41663	1.71242	1.42243	1.14258	1.16071	0.618415	0.480667		291.667	102.378	3				-	-
Rn30008940					1.51652		1.022	0.979	0.999	1.11564	1.19824	0.973568	1.11233	0.849119	1.05617	1.00881	0.97467	0.975771	1.18062	1.26101	1.5011	1.78744	1.87885	2.01982	1.79185	1.76762		332.333	113.742	3		NF1L21		-	-
Rn30023623					1.5164		0.922	0.962	1.116	1.17565	0.988883	1.05225	1.16732	1.31406	1.5025	1.30739	1.52084	1.54586	1.29739	1.48916	1.34241	1.71762	1.64925	2.0428	1.97943	2.48972		28.3333	10.6927	3				XM_231120	-
Rn30020817					1.51549		1	#VALUE!	#VALUE!	1.08055	1.94424	1.75341	1.04089	0.902107	1.37175	1.05328	1.77323	1.59727	1.39901	1.67038	1.1834	1.69269	1.41264	0.959108	0.954151	1.11648		#VALUE!	#DIV/0!	1			AGENCOURT_17644960 NIH_MGC_237 Rattus norvegicus cDNA clone IMAGE:7114002 5', mRNA sequence.; Centaurin, gamma 2 (predicted)	XM_343623	CK470186
Rn30000152					1.51279		#VALUE!	#VALUE!	1	1.72354	1.40741	1.63228	1.20767	1.41138	#VALUE!	1.24339	1.66667	1.82407	1.37302	1.7672	1.41799	1.35317	#VALUE!	1.49603	1.29762	1.25397		#VALUE!	#DIV/0!	1		Pdia4; Erp70; Erp72		XM_236774	-
Rn30001724					1.51209		0.798	1.105	1.097	1.75323	1.15514	1.27881	1.08094	0.946037	2.38842	1.66667	1.50927	0.921304	1.20517	1.36987	1.28274	1.88364	1.01686	2.09556	1.2552	0.99213		911.333	863.255	3				-	-
Rn30022320					1.51169		0.64	0.873	1.487	1.24723	1.45203	1.57934	0.666052	1.27306	0.560886	1.21587	0.850554	1.3524	1.51292	1.70664	1.50923	1.31919	0.51107	0.505535	1.65314	1.52583		19.6667	19.5021	3		Cnn3	ANK-3; Rattus norvegicus 270 kDa ankyrin G isoform mRNA, partial cds.; ankyrin 3, epithelial; Ankyrin 3, epithelial	-	AF102552
Rn30009702					1.51018		0.835	0.824	1.342	0.957818	1.28618	1.33745	1.116	1.13345	2.00073	1.43018	1.67127	1.53818	1.60145	1.97673	1.12582	1.428	1.05273	0.895636	0.849818	1.55345		71.3333	78.5196	3		LOC502020		XM_224169	-
Rn30017906	Kars				1.50811		1.311	1.625	0.064	1.79498	1.64253	1.57205	1.99497	1.74253	1.79334	1.78843	1.54582	1.57205	1.56549	1.47041	1.65893	1.39501	1.65401	1.54254	1.47697	1.25895		654.333	543.222	3			Rattus norvegicus lysyl-tRNA synthetase, mRNA (cDNA clone MGC:94484 IMAGE:7135143), complete cds.; Lysyl-tRNA synthetase	NM_001006967	BC083652
Rn30014726					1.50796		0.762	1.383	0.855	0.547033	0.939942	0.974674	0.985528	1.06151	1.05499	0.918234	1.12663	1.05716	1.26773	1.29378	1.50217	1.72793	3.3712	2.0123	2.05355	2.60275		128.667	35.8097	3		Pig7; EET-1; Litaf		XM_237191	-
Rn30001120					1.50718		1.093	0.552	1.355	1.08528	1.07047	1.05431	1.29937	1.22801	1.46499	1.32899	1.33977	1.2105	1.00718	1.39363	1.52289	1.60503	2.27828	2.90575	3.50224	7.98878		52.3333	27.7909	3				XM_221946	-
Rn30018340					1.50619		0.67	#VALUE!	1.33	1.70859	#VALUE!	1.23989	1.30637	1.0759	#VALUE!	#VALUE!	1.30194	1.24432	1.40388	1.72299	0.860942	1.93463	1.06482	1.90803	1.14571	1.29418		#VALUE!	2.12132	2				XM_341722	-
Rn30006270					1.50548		0.954	0.86	1.186	1.13235	1.29412	1.80709	1.28201	1.34689	0.905709	0.91263	1.20329	1.37111	1.03028	1.65138	1.26125	1.60381	1.62976	1.42907	1.11765	0.656574		55.6667	42.8291	3		Stau; MGC124588; Stau1	R.norvegicus mRNA for transcription factor NF1 (L21).	NM_012988	X84209
Rn30005556					1.50542		1.023	1.045	0.932	1.00665	0.963072	0.946824	0.951256	0.946086	0.847858	0.943131	1.1647	1.21935	1.68981	1.41876	1.58863	1.50886	2.00739	1.98523	1.58936	1.54579		23.6667	8.0829	3		VAP1; MGC93320; Sec31l1		XM_223688	-
Rn30014845					1.50522		1.007	1.083	0.91	1.24491	0.918623	1.1784	0.977308	1.37715	0.895149	1.73474	1.20188	0.960876	1.28169	1.41236	1.43818	1.6651	2.06182	1.66197	2.67919	1.46635		129.333	53.2572	3				XM_240915	-
Rn30005571	Pdia4				1.50501		0.967	0.825	1.208	0.788391	0.592084	1.21266	1.28549	1.31715	0.83905	0.998945	0.951451	1.33615	1.05435	1.40739	1.64644	1.46121	1.9124	1.64169	1.30923	1.30449		561	340.648	3		PEK; Eif2ak3	synonyms: Erp72, Erp70; Rattus norvegicus protein disulfide isomerase associated 4, mRNA (cDNA clone MGC:72734 IMAGE:6922170), complete cds.; Protein disulfide isomerase associated 4	NM_053849	BC061535
Rn30022903					1.50418		1.128	1.442	0.431	1.02506	1.39408	1.02278	0.91344	1.05467	1.00683	1.03872	1.66515	1.2574	1.48292	0.890661	1.59226	2.02961	2.83144	2.30296	2.04328	2.28246		13	6.08276	3				XM_224561	-
R000069_01	Cnn3				1.50412		0.88	1.069	1.051	1.05488	1.15014	1.07487	1.17013	1.26421	1.0243	1.03606	1.07134	1.05488	1.22305	1.44296	1.52646	1.54292	0.689142	1.53469	1.75931	1.56409		1875.67	754.915	3			Rattus norvegicus calponin 3, acidic, mRNA (cDNA clone MGC:72485 IMAGE:5623281), complete cds.; Calponin 3, acidic	NM_019359	BC062020
Rn30008574					1.50364		0.977	#VALUE!	1.023	1.05822	1.10335	1.21106	1.74672	1.35371	1.65793	1.29112	1.36099	1.12809	1.54003	1.18195	1.52402	1.80495	1.48326	1.49054	1.1179	1.52256		21.3333	26.2742	2		Tbrg4	AGENCOURT_17840170 NIH_MGC_238 Rattus norvegicus cDNA clone IMAGE:7133385 5', mRNA sequence.; Similar to Leucine-rich repeats and calponin homology domain-containing protein 1 (Calponin homology domain-containing protein 1)	XM_341355	CK598630
Rn30008245					1.50159		0.803	0.654	1.543	1.20829	1.41764	1.4644	1.23804	1.5271	1.0712	1.14984	0.954304	1.39851	1.52285	1.49841	1.47609	1.53029	1.7864	1.12965	1.13284	0.819341		297.333	277.1	3		RGD1310738_predicted		XM_223792	-
R004337_01	Litaf				1.50138		0.955	0.835	1.21	1.29043	1.16655	1.26566	1.15313	0.786648	1.03338	1.10255	1.14384	1.17275	1.27701	1.28734	1.54646	1.67034	1.3596	1.47006	1.58052	1.19546		861	410.946	3		Myh9	Rattus norvegicus estrogen-responsive uterine mRNA, partial sequence.; LPS-induced TN factor	-	U53184
Rn30003394					1.50083		0.59	1.501	0.909	1.07409	1.81291	1.36838	1.30629	1.11258	1.42798	1.66763	1.49379	1.35844	1.28518	1.48882	1.52235	1.49131	1.64528	1.24793	1.30877	1.16722		58.6667	53.7246	3				XM_213539	-
Rn30014851					1.50055		0.621	1.475	0.904	0.801438	0.847898	0.857854	1.12998	1.125	1.05033	1.05697	1.15321	1.12666	0.987279	1.45188	1.20133	1.84845	1.41372	1.27268	1.39381	1.28097		80.3333	25.7358	3				XM_237095	-
R000970_01	Stau1				1.50048		0.833	0.786	1.381	1.35885	1.35215	1.43445	1.37321	1.44976	1.03828	1	1.46411	1.39617	1.37895	1.1445	2.00096	1.35598	1.10144	1.44689	1.21531	1.47273		414.333	274.908	3			RNA-binding protein; similar to Drosophila staufen; contains four RNA-binding domains; rStau+I6; Rattus norvegicus staufen isoform Stau+I6 (Stau) mRNA, complete cds, alternatively spliced.; staufen RNA binding protein homolog 1 (Drosophila); Staufen RNA binding protein homolog 1 (Drosophila)	NM_053436	AF227200
Rn30002038	Sec31l1				1.50009		#VALUE!	1.373	0.627	1.41164	1.41374	1.62035	1.56686	1.48506	1.2795	1.4001	1.31201	1.34347	1.39696	1.86995	1.30991	1.3204	1.50288	1.30152	1.52176	2.46146		#VALUE!	59.397	2		Raly	Rattus norvegicus vesicle associated protein (VAP1) mRNA, complete cds.; SEC31-like 1 (S. cerevisiae)	NM_033021	AF034582
Rn30023521					1.49957		0.853	0.758	1.389	1.88048	1.59931	1.6006	1.24721	1.25494	1.60963	1.57739	1.73216	1.75795	2.0288	1.57352	1.39424	1.53095	1.34136	1.09501	1.4368	1.2356		774	566.889	3				NM_022300	-
Rn30005445	Eif2ak3				1.49887		1.621	0.9	0.479	1.5088	0.956698	1.66847	1.14344	1.18674	0.748309	1.09608	1.48985	1.28417	1.17997	1.59811	1.28552	1.61299	2.07307	2.8498	2.92422	4.00812		31.3333	22.5906	3			eIF-2 alpha kinase; Rattus norvegicus pancreatic eukaryotic initiation factor 2 alpha-subunit kinase (PEK) mRNA, complete cds.; eukaryotic translation initiation factor 2 alpha kinase 3; Eukaryotic translation initiation factor 2 alpha kinase 3	NM_031599	AF096835
Rn30001992					1.49865		1.524	0.44	1.036	0.711412	1.08395	1.08975	1.23946	1.03404	1.17795	0.944681	1.13617	0.81354	1.05493	1.21509	1.56209	1.71876	0.478143	1.56673	0.978337	1.2058		124.333	129.361	3				XM_223435,XM_224318	-
Rn30005852					1.49696		1.182	0.575	1.243	1.50912	0.859749	0.999595	1.08837	1.22578	2.06729	1.39481	1.22578	1.52736	1.15403	1.64897	1.5906	1.25132	1.26226	1.83624	1.26105	1.42643		56	67.6683	3				XM_233312	-
Rn30006956	Tbrg4				1.49651		0.827	0.816	1.357	1.07637	1.44913	1.52757	1.56252	1.5897	1.05928	0.980067	1.35283	1.63241	1.49728	1.56951	1.51048	1.40953	1.2744	1.19674	1.06239	1.00104		266.333	108.08	3			Rattus norvegicus transforming growth factor beta regulated gene 4, mRNA (cDNA clone MGC:94428 IMAGE:7134456), complete cds.; Transforming growth factor beta regulated gene 4	NM_001012154	BC087073
Rn30004437					1.49533		1.164	0.876	0.96	1.35381	1.37383	1.18158	1.17891	1.09212	1.18959	1.16155	1.28037	1.38852	1.2777	1.43258	1.7263	1.3271	1.59546	1.47263	1.43525	1.24166		91	41.3884	3			UI-R-BJ0p-afg-f-11-0-UI.s1 UI-R-BJ0p Rattus norvegicus cDNA clone UI-R-BJ0p-afg-f-11-0-UI 3', mRNA sequence.; Similar to RIKEN cDNA 0610009J22 (predicted)	XM_223565	AW434932
Rn30004362	Myh9				1.49469		0.404	1.699	0.897	1.11168	1.82187	1.74019	1.6156	1.26257	1.49515	0.844485	0.940009	1.07291	2.41163	1.27919	1.36641	1.83849	3.48177	1.19751	2.20535	2.78126		281.667	182.618	3			Rattus norvegicus nonmuscle myosin heavy chain-A mRNA, complete cds.; myosin, heavy polypeptide 9, non-muscle; Myosin, heavy polypeptide 9, non-muscle	NM_013194	U31463
Rn30001288					1.49363		0.985	0.969	1.046	1.62481	1.61504	1.94551	1.38318	1.78561	1.2668	1.07581	1.47735	2.06544	1.0305	1.65591	1.57684	1.24815	1.27036	1.47024	1.28901	2.5265		143.667	83.7636	3				XM_347271,XM_222068	-
Rn30021344					1.49347		0.969	1.193	0.838	1.25897	1.27732	1.09258	1.20636	1.12928	0.909054	1.21493	1.37153	1.49266	1.66028	1.52936	1.39111	1.55995	1.41069	1.1146	1.16721	1.12194		132.667	38.0307	3		LOC297530		XM_236567	-
Rn30000401					1.4934		#VALUE!	1.287	0.713	1.75263	1.90299	2.16492	1.71544	1.55699	1.52789	#VALUE!	1.88682	1.69604	1.62652	1.12045	1.77365	1.5861	1.92401	1.70251	0.968472	0.337914		#VALUE!	14.8492	2				XM_342102	-
Rn30016004	Raly				1.49286		1.027	1.069	0.904	1.32857	1.70455	1.69675	1.4026	1.66558	1.92078	1.56623	1.70065	1.67532	1.83506	1.51948	1.46883	1.49026	1.12987	1.57208	1.56429	1.41039		1163.33	464.897	3			Rattus norvegicus hnRNP-associated with lethal yellow, mRNA (cDNA clone MGC:94432 IMAGE:7134486), complete cds.; HnRNP-associated with lethal yellow	NM_001011958	BC087074
Rn30002210					1.4925		#VALUE!	#VALUE!	1	1.02333	1.04583	0.89	1.13333	1.12	1.10167	1.16917	1.04833	0.979167	1.0725	1.15	1.61	1.7175	1.8825	2.08583	2.06167	2.05		#VALUE!	#DIV/0!	1				XM_220122	-
Rn30013263					1.4922		0.883	1.012	1.104	0.610106	0.675608	0.769183	0.795384	0.969432	1.19214	0.898316	1.13974	1.05552	0.804741	1.33063	1.51591	1.63007	2.06613	1.69744	1.5889	1.30443		64.6667	16.773	3				XM_235482	-
Rn30000964					1.49204		#VALUE!	1	#VALUE!	#VALUE!	2.31741	1.41602	1.59322	1.27735	1.60709	2.34361	2.08166	1.54083	2.44068	1.43143	1.7057	1.33898	0.847458	0.383667	0.0832049	1.28505		#VALUE!	13.435	1				-	-
Rn30011030					1.4915		0.493	1.157	1.349	0.78583	0.681377	1.03603	1.2583	1.18785	0.952227	0.853846	1.19636	1.11862	1.26316	1.31781	1.72591	1.43077	1.50486	1.31417	1.29474	0.78583		20	11.2694	3				XM_233231	-
Rn30006614					1.49111		1.186	0.464	1.35	1.36283	1.23455	1.41998	1.99661	1.97375	1.49619	1.27011	#VALUE!	1.48984	1.66003	1.74767	1.37299	1.35267	1.06308	1.41871	0.993226	2.08933		49.3333	62.0108	3				XM_236240	-
Rn30003859					1.49058		0.587	#VALUE!	1.413	1.36118	1.30958	1.15725	1.40541	1.21376	1.61671	1.07617	1.56757	1.20147	1.22604	1.65848	1.16953	1.64373	2.75676	1.69287	1.7027	1.52334		#VALUE!	26.163	2		RGD1311862		XM_340760	-
Rn30006874					1.49053		0.849	0.986	1.165	0.784091	0.701705	0.727273	1.07955	0.607955	0.732955	0.78125	0.610795	0.670455	0.610795	1.53409	1.3608	1.5767	2.01989	2.48011	2.39773	1.74148		43.6667	14.0475	3		Esp3; Tle3		XM_234997	-
Rn30002633					1.49049		1.164	1.093	0.743	1.36421	1.36738	1.3882	1.10984	1.12342	0.814725	1.27369	1.45564	1.31126	1.56291	1.32755	1.49004	1.65389	2.0255	1.94629	2.37674	1.78108		145	134.815	3				XM_213911	-
Rn30010741					1.49017		#VALUE!	1.246	0.754	0.957288	0.907119	0.928814	1.05492	1.51322	1.08475	1.21763	1.00068	2.2278	1.13627	1.49153	1.56068	1.41831	1.86441	1.10373	1.21898	1.75864		#VALUE!	142.836	2		Clstn1	hypothetical protein; Rattus norvegicus NP61201 mRNA, complete cds.	NM_199207	AY257251
Rn30007008					1.48718		0.788	#VALUE!	1.212	0.480485	1.08374	1.22546	1.26563	1.1133	0.931413	1.02311	#VALUE!	1.12846	2.02349	1.18378	1.44903	1.82872	0.91474	1.28761	1.15574	2.1493		#VALUE!	328.098	2				XM_342812	-
Rn30020395					1.48708		1.411	0.672	0.917	0.819767	2.08915	1.4845	0.968992	1.14729	1.48643	1.17054	1.63178	1.59884	1.58527	1.61628	1.00969	1.83527	0.831395	1.40116	0.924419	1.61628		10	6.245	3		Zfp367		XM_216228	-
Rn30007958					1.4868		1.043	#VALUE!	0.957	#VALUE!	1.47624	1.13762	1.62376	1.23861	1.1297	#VALUE!	1.35446	1.4901	1.11683	1.24752	1.23069	1.98218	1.66832	1.50495	2.16139	#VALUE!		#VALUE!	6.36396	2				XM_231566	-
Rn30014662					1.4868		0.639	1.155	1.206	1.05776	1.25083	1.08581	1.25578	1.18977	0.993399	1.05776	1.16832	1.15347	1.38119	1.05776	1.26898	2.13366	1.99175	2.9934	3.33168	6.06106		160	92.3418	3		Rhoj; MGC106003		NM_024146	S54008,U58466
Rn30005837					1.48657		1.029	0.731	1.24	1.42966	1.35872	1.18798	1.45852	1.41162	#VALUE!	1.35631	1.51022	1.53186	1.33828	1.53908	1.41042	1.51022	1.41042	1.26012	1.01603	1.28657		20.3333	10.9697	3				XM_216255	-
Rn30014373					1.48657		1.073	#VALUE!	0.927	1.41347	1.27873	0.856011	1.25231	0.993395	#VALUE!	#VALUE!	0.948481	0.845443	1.55878	1.18626	1.55614	1.71731	2.17173	5.36328	6.7609	10.4967		#VALUE!	13.435	2		Tmed9; MGC95048; RGD1307627		-	-
Rn30008529					1.48639		0.877	0.837	1.286	0.634901	1.08045	1.18936	1.01485	1.20173	1.41955	1.18936	0.897277	0.699257	1.53218	1.50866	1.22525	1.72525	2.37376	1.80198	1.66213	1.51238		27.3333	12.6623	3				XM_345324	-
Rn30002878	RGD1311862				1.48633		0.954	0.665	1.381	1.56726	1.20087	1.27743	1.20087	1.06963	1.4743	1.13744	1.31024	1.24462	1.26431	1.33868	1.79584	1.32446	1.82865	1.60445	1.9938	1.78928		39.6667	29.7377	3		Acads; Scad	Rattus norvegicus similar to mahogunin, ring finger 1; mahoganoid, mRNA (cDNA clone MGC:94393 IMAGE:7134018), complete cds.; Similar to mahogunin, ring finger 1	XM_220160	BC083621
Rn30011983	Tle3				1.48615		1.018	0.93	1.052	0.80932	0.724685	0.720907	0.801763	0.891688	0.863728	0.903023	1.23703	1.00806	1.26801	1.21134	1.32922	1.91788	2.10756	2.98111	1.90655	1.31788		116.333	57.5876	3		Pbef1	Rattus norvegicus transducin-like enhancer 3 (Esp3) mRNA, complete cds.; transducin-like enhancer of split 3, E(spl) homolog (Drosophila); Transducin-like enhancer of split 3, E(spl) homolog (Drosophila)	NM_053400	AF186092
R002646_01					1.48606		1.342	0.705	0.953	1.3257	0.946215	1.07271	0.962151	0.61753	1.00398	1.06076	0.883466	0.548805	0.979084	1.63845	1.34064	1.47908	1.35359	1.67829	1.34462	1.13645		164.333	170.442	3		Cyp51; MGC93630; RATCP14DM		-	-
Rn30014998	Clstn1				1.48604		1.109	0.624	1.268	0.923965	1.38595	1.35996	1.34552	1.43792	1.98075	1.49567	1.32531	1.09143	1.14341	1.50144	1.24447	1.71222	1.06833	1.46102	1.47834	1.84793		150	99.965	3		Gmx33; Golph3	postsynaptic membrane protein; Rattus norvegicus calsynthenin mRNA, complete cds.; calsyntenin 1; Calsyntenin 1	XM_243040	AY569014
Rn30006355					1.48582		0.809	0.978	1.213	0.907311	0.791051	1.59049	1.4179	0.903716	1.07511	1.45625	1.2489	1.38913	1.17459	1.45985	1.39393	1.60368	1.44906	1.17579	0.958849	0.812625		370.333	188.982	3				XM_341137	-
Rn30025453	Zfp367				1.4848		1.133	0.845	1.022	1.61683	2.20533	1.86297	0.7197	0.797168	0.987089	1.33319	1.88047	2.09163	1.9192	1.42691	1.58809	1.4394	1.66181	1.31695	2.14411	1.28571		50.6667	30.3699	3		Dyrk; PSK47; Dyrk1a	Rattus norvegicus zinc finger protein 367, mRNA (cDNA clone MGC:93863 IMAGE:7111996), complete cds.; Zinc finger protein 367	NM_001012051	BC085804
Rn30019327					1.48438		0.982	0.849	1.169	1.69966	1.46324	1.27583	1.1951	0.97309	1.74868	2.17251	1.13167	2.0197	1.67083	1.10284	1.59587	1.75444	1.06103	0.843345	1.58866	2.27343		31.6667	18.61	3				-	-
Rn30020256	Rhoj				1.48434		0.867	0.813	1.32	1.00108	1.08693	1.00918	1.07883	0.916847	0.860151	1.02538	0.988121	1.2068	1.40767	1.11123	1.63283	1.70896	1.84989	2.01026	2.0135	2.16415		47	8.544	3			Rattus norvegicus ras homolog gene family, member J, mRNA (cDNA clone MGC:106003 IMAGE:7303905), complete cds.; Ras homolog gene family, member J	NM_001008320	BC086525
Rn30009665					1.4837		0.895	1.105	#VALUE!	#VALUE!	0.908967	0.824728	0.682065	0.684783	1.08424	0.877717	#VALUE!	1.05027	1.14946	1.25136	1.74728	1.45245	1.43478	1.66304	1.29348	#VALUE!		#VALUE!	2.12132	2		ERK3; MGC124957; Mapk6		-	-
Rn30020221	Tmed9				1.48308		1.127	0.812	1.061	1.32128	1.01391	0.990264	1.19471	1.45758	1.05424	0.924896	1.363	1.17385	1.00974	1.3783	1.45063	1.62031	0.980529	1.70932	1.44784	1.62726		468.333	66.1539	3			synonyms: MGC95048, RGD1307627; Rattus norvegicus transmembrane emp24 protein transport domain containing 9, mRNA (cDNA clone MGC:95048 IMAGE:7123664), complete cds.; Transmembrane emp24 protein transport domain containing 9	NM_001009703	BC088422
Rn30021277					1.48265		1	#VALUE!	#VALUE!	0.967195	1.27941	1.02941	1.35747	0.891403	1.01584	1.13801	#VALUE!	1.25792	1.38235	1.47172	1.68665	1.28959	1.47172	1.32919	1.71041	1.86765		#VALUE!	#DIV/0!	1				XM_216462	-
R000121_01	Acads				1.48144		0.853	0.532	1.614	1.4619	1.21688	1.07503	1.11958	0.988277	1.15358	1.23798	1.18406	0.868699	1.22978	1.75264	1.42673	1.26495	1.26612	1.35873	1.18992	1.12427		27.3333	17.0392	3			synonym: Scad; Rattus norvegicus acetyl-Coenzyme A dehydrogenase, short chain, mRNA (cDNA clone MGC:91690 IMAGE:7105799), complete cds.; Acetyl-Coenzyme A dehydrogenase, short chain	NM_022512	BC072545
Rn30008929	Pbef1				1.48095		1.118	0.849	1.032	0.908918	1.00838	1.00495	1.13529	0.758003	1.13415	1.00724	0.970655	1.04383	1.16159	1.08841	1.27706	2.07736	1.74809	2.01905	1.63034	1.60175		310.333	171.22	3		Adtb1; Ap1b1	synonym: Pbef; Rattus norvegicus pre-B-cell colony enhancing factor 1, mRNA (cDNA clone MGC:93053 IMAGE:7192109), complete cds.; Pre-B-cell colony enhancing factor 1	NM_177928	BC085681
Rn30006534	Cyp51				1.47986		0.784	0.862	1.354	0.597952	0.536519	0.534471	1.01365	0.718771	0.608191	0.888737	0.731058	0.716724	0.647099	1.57474	1.25939	1.60546	1.96997	2.18498	2.08669	1.87577		261.333	61.9785	3			synonym: RATCP14DM; Rattus norvegicus cytochrome P450, subfamily 51, mRNA (cDNA clone MGC:93630 IMAGE:7130609), complete cds.; Cytochrome P450, subfamily 51	NM_012941,XM_234202	BC087033
R004148_01	Golph3				1.47984		1.139	0.872	0.989	0.741202	0.986437	0.977639	0.876466	0.828079	0.955645	0.946848	1.02823	1.02933	1.29326	1.02273	1.61327	1.80352	2.15433	2.2588	2.07185	1.78812		1720.67	753.947	3			lacks signal sequence and transmembrane domains; cytosolic; member of a family of highly regulated trans-Golgi proteins; at least 8 post-translationally modified forms, some of which are phosphorylated; modifications appear to regulate association of protein with the Golgi; Rattus norvegicus trans-Golgi protein GMx33 mRNA, complete cds.; golgi phosphoprotein 3; Golgi phosphoprotein 3	NM_023977	AF311954
Rn30001673					1.47932		0.829	#VALUE!	1.171	1.13346	1.45865	1.46053	0.915414	0.853383	1.30075	1.43797	1.09774	1.08647	0.898496	1.25188	1.56391	1.62218	2.44737	1.3609	1.69173	0.917293		31.3333	40.2161	2				XM_232536	-
R000990_01	Dyrk1a				1.478		0.965	0.853	1.182	0.861596	1.07782	0.936547	1.32655	1.40681	1.2662	1.13619	1.28012	1.50365	1.01083	1.46451	1.59186	1.37763	1.40615	1.7159	1.19854	1.11828		43.6667	20.1329	3		Diap1_predicted	R.norvegicus mRNA for Dual Specificity Yak1-related Kinase (Dyrk).; dual-specificity tyrosine-(Y)-phosphorylation regulated kinase 1A; Dual-specificity tyrosine-(Y)-phosphorylation regulated kinase 1A	NM_012791	X79769
Rn30017838					1.47756		1.069	0.953	0.978	0.734854	0.910995	0.70905	1.09274	0.934555	1.33957	0.834705	0.89641	0.921092	0.967091	1.20718	1.43269	1.79282	1.78945	1.88706	2.0374	3.85602		95	41.328	3				XM_345364	-
Rn30011857					1.47719		1.025	1.027	0.947	0.820175	0.777193	0.792982	0.857018	0.92807	0.864912	0.840351	0.853509	0.949123	0.869298	1.39825	1.45175	1.58158	1.28246	1.81754	1.91754	1.33333		525	495.059	3				XM_219758	-
Rn30008546	Mapk6				1.47698		0.944	1.056	#VALUE!	1.62558	1.67563	1.34476	1.51715	1.21038	1.41335	1.09824	0.898981	1.481	0.856348	1.30584	1.85357	1.27155	1.63021	1.40964	1.6645	1.4013		#VALUE!	67.1751	2		Pls3	presumed coding region; Rat extracellular signal-related kinase (ERK3) mRNA, complete cds.; mitogen-activated protein kinase 6; Mitogen-activated protein kinase 6	NM_031622	M64301
Rn30005547					1.47686		0.876	0.762	1.362	0.456051	0.825478	1.4879	1.29045	0.709554	0.900637	0.942675	0.768153	1.94268	1.72102	1.30064	1.82166	1.30828	1.73376	1.48662	0.820382	1.68535		360.667	255.549	3		Pip5k2c		-	-
Rn30020830					1.47655		#VALUE!	#VALUE!	1	1.68713	1.58383	1.03144	1.46856	1.51198	2.90569	2.01647	2.17964	1.89521	1.24401	1.10479	1.9985	1.32635	1.25898	0.97006	1.78743	#VALUE!		#VALUE!	#DIV/0!	1				XM_226428	-
Rn30000432					1.4763		#VALUE!	1	#VALUE!	1.71446	1.6141	1.61649	1.65472	1.75508	1.68578	#VALUE!	#VALUE!	1.60454	2.8172	1.44205	1.60812	1.37873	1.68698	1.78017	1.65472	1.33572		#VALUE!	#DIV/0!	1		Ugt1; Udpgt; Ugt1a7; MGC124929; Ugt1a6		-	-
Rn30007987	Ap1b1				1.47564		0.844	1.011	1.145	0.995982	1.16926	1.09694	1.10447	1.27775	0.919136	1.08036	1.31994	1.04269	1.29282	1.38473	1.50979	1.5324	1.4224	1.34405	1.31693	1.3109		161.667	42.7122	3		Stx6; MGC93348	R.norvegicus beta'-chain clathrin associated protein complex AP-1 mRNA, complete cds.; adaptor protein complex AP-1, beta 1 subunit; Adaptor protein complex AP-1, beta 1 subunit	NM_017277	M77245
Rn30004662					1.47491		1.286	0.975	0.739	1.31855	1.37923	1.50875	1.2147	1.39907	1.65578	1.19603	0.631272	1.49825	1.76896	1.47025	1.68845	1.26604	1.57993	1.08051	0.956826	0.631272		32.6667	36.6924	3				-	-
Rn30016720					1.47465		0.803	1.137	1.06	1.37612	1.34669	1.3148	1.16517	1.18602	1.17375	1.10139	1.36631	1.32216	1.2498	1.84464	1.48283	1.09648	1.22649	1.3381	1.37244	1.74162		1094	206.589	3				XM_233595	-
Rn30001317					1.47448		0.736	0.891	1.372	1.21498	0.800217	0.986971	1.12595	1.10098	1.09446	1.82736	0.857763	0.976113	0.786102	1.31488	1.30619	1.80239	2.62432	2.08795	1.90228	2.20955		46.6667	8.14453	3		Gabarapl2; Gef2; MGC108686		XM_217893	-
Rn30025419					1.47424		0.814	1.445	0.741	0.758364	1.31599	1.06745	1.26341	1.29049	0.751992	1.10409	1.06745	1.0308	1.27297	1.31917	1.41795	1.68561	2.05045	1.80351	2.00743	2.22889		87	26.5141	3		DLP1	UI-R-FJ0-cpx-l-01-0-UI.r1 UI-R-FJ0 Rattus norvegicus cDNA clone UI-R-FJ0-cpx-l-01-0-UI 5', mRNA sequence.; Diaphanous homolog 1 (Drosophila) (predicted)	XM_226014	CA512063
Rn30008663					1.47361		1.278	0.734	0.988	1.25088	1.58867	1.35538	1.2836	1.31105	1.57178	1.40711	1.424	2.12491	1.83146	1.0102	1.47994	1.93068	1.52111	1.84307	1.65623	1.11576		84	82.8191	3		RGD1307401; MGC116390		XM_223930	-
Rn30005599					1.47336		0.602	1.538	0.859	0.737838	1.16178	1.91583	1.45714	0.377606	1.21969	1.3471	1.56139	1.41197	1.45483	1.04595	1.66795	1.70618	2.01081	1.83475	1.74903	1.38301		19.6667	15.0444	3				XM_221197	-
Rn30025740	Pls3				1.47283		1.33	0.379	1.291	1.63656	1.85886	1.62809	1.31263	0.853211	1.24912	1.58151	1.09457	1.69584	1.68102	1.46083	1.5921	1.36556	1.02047	0.857445	1.49259	1.47354		1008.67	802.349	3			R.norvegicus mRNA for T-plastin.; plastin 3 (T-isoform); Plastin 3 (T-isoform)	XM_343776	X70706
Rn30004611	Pip5k2c				1.47273		#VALUE!	#VALUE!	1	0.680303	1.10303	0.965152	0.977273	0.759091	1.41818	1.29242	1.07424	0.884848	0.927273	1.65152	1.30909	1.45758	1.60152	1.25	1.17273	1.18636		#VALUE!	#DIV/0!	1			PIPKII gamma; Rattus norvegicus phosphatidylinositol 5-phosphate 4-kinase gamma mRNA, complete cds.; phosphatidylinositol-4-phosphate 5-kinase, type II, gamma; Phosphatidylinositol-4-phosphate 5-kinase, type II, gamma	NM_080480	AF030558
Rn30019258					1.47201		#VALUE!	#VALUE!	1	1.09351	1.33397	1.73664	1.22519	1.8645	1.2042	1.12595	1.54389	0.874046	1.21374	1.55534	1.42557	1.43511	1.76718	1.15076	1.45802	2.03053		#VALUE!	7.77817	1		RGD1307468_predicted		XM_236647	-
Rn30017247	Ugt1a6				1.47145		1.001	1.136	0.863	1.00352	1.01407	0.917456	1.13667	1.1862	1.38024	1.16834	1.11962	1.29093	1.76184	1.5207	1.29581	1.59783	2.26198	2.08498	2.76455	3.56671		111	82.6136	3		PMCA; Atp2b1	truncated UDP-glucuronosyltransferase (EC 2.4.1.17); Rat 3-methylcholanthrene-inducible truncated UDP-glucuronosyltransferase mRNA, complete cds.; UDP glycosyltransferase 1 family, polypeptide A6	NM_130407,NM_175846,NM_012683,NM_057105	J05132
Rn30003014	Stx6				1.47046		0.717	1.042	1.241	1.21281	1.26192	1.25979	1.51815	1.01423	1.36441	1.34733	1.28114	1.14021	1.27687	1.36655	1.46477	1.58007	2.19502	1.85979	1.50961	2.35516		94.6667	38.527	3			Rattus norvegicus syntaxin 6, mRNA (cDNA clone MGC:93348 IMAGE:7134641), complete cds.; Syntaxin 6	NM_031665	BC081769
R002742_01					1.46993		1.14	0.741	1.119	1.00342	0.88313	0.786308	1.00049	0.865526	1.11345	1.06064	0.950611	1.04156	1.34963	1.24108	1.36137	1.80733	2.50562	2.21076	3.33741	5.02152		164.667	48.7887	3				XM_342820	-
Rn30009553					1.46857		1.058	0.914	1.028	1.5501	1.25246	1.24067	1.10806	1.25246	1.07859	1.18762	1.11395	1.23772	1.22299	1.10216	1.53242	1.77112	2.66699	4.37623	6.34479	16.4971		185	14.7986	3				-	-
Rn30017879	Gabarapl2				1.46852		0.958	0.999	1.043	0.763107	0.745631	0.688211	0.740638	0.809709	0.621637	0.841331	0.72233	1.09515	1.13093	1.41387	1.21914	1.77254	1.5595	1.48211	2.17198	2.65881		1030	478.018	3			synonym: Gef2; Rattus norvegicus GABA(A) receptor-associated protein like 2, mRNA (cDNA clone MGC:108686 IMAGE:7323806), complete cds.	NM_022706,XM_346225,XM_345534	BC088139
Rn30001652					1.46724		0.887	1.123	0.99	0.608618	1.42594	1.19165	0.767504	1.24417	1.6158	0.942549	1.40844	1.20512	1.61311	1.55925	1.33573	1.50673	1.29668	1.02334	1.18357	1.35458		141	115.104	3		THR; TRH01; Trh	vesicle-associated; Rattus norvegicus dynamin-like protein (DLP1) mRNA, complete cds.	NM_053655	AF019043
Rn30006232	RGD1307401				1.46651		0.498	0.841	1.661	0.810047	0.554945	0.754317	#VALUE!	1.26766	#VALUE!	#VALUE!	1.64835	0.813972	0.664835	1.22292	1.80534	1.37127	1.37206	1.63736	0.833595	1.54867		27.3333	8.96289	3			Rattus norvegicus similar to RIKEN cDNA 2310005P05, mRNA (cDNA clone MGC:94880 IMAGE:7110630), complete cds.; Similar to RIKEN cDNA 2310005P05	XM_343365	BC083816
Rn30015683					1.46623		0.772	1.163	1.064	0.828947	1.11184	1.01316	1.72895	1.33421	0.961842	1.69868	1.01053	1.05263	1.03553	1.42632	1.62105	1.35132	1.52237	1.07763	1.43026	2.19605		202.667	228.115	3				-	-
Rn30004326					1.46592		0.924	0.655	1.42	0.595813	1.50403	1.657	1.17391	1.18035	1.75201	2.26892	1.93237	2.02576	1.13688	1.46377	1.70853	1.22544	1.219	1.62158	0.979066	0.371981		65	42.7902	3		Map4k3		XM_235312	-
Rn30008858					1.46562		1.025	0.831	1.144	1.17691	1.48156	1.24044	1.35929	1.54303	1.00068	1.30191	0.958333	1.43648	0.846995	1.25137	1.6974	1.44809	1.72131	1.72746	0.549863	0.886612		186.667	189.669	3		mkp-X; Dusp7		XM_342470	-
Rn30001989					1.46537		1.15	#VALUE!	0.85	0.714432	0.743091	0.668373	0.988741	0.69089	0.925281	1.13408	0.674514	0.921187	1.1914	1.11566	1.31934	1.96111	3.17912	2.82702	2.42989	3.67963		11	11.3578	2		Sil1; MGC72590	AGENCOURT_28448254 NIH_MGC_248 Rattus norvegicus cDNA clone IMAGE:7366588 5', mRNA sequence.; Similar to expressed sequence AA536743 (predicted)	XM_223428	CO559467
Rn30003579	Atp2b1				1.46515		1.072	0.958	0.969	0.859249	1.22118	1.05362	0.974531	0.80563	1.1059	0.963807	1.02413	0.880697	1.14209	1.1555	1.56702	1.67292	2.2252	2.58579	2.92359	3.22386		205.333	29.7714	3			putative; Rat plasma membrane Ca2+ ATPase-isoform 1 mRNA, complete cds.; ATPase, Ca++ transporting, plasma membrane 1	NM_053311	J03753
Rn30014960					1.46464		0.915	1.087	0.998	1.06243	1.24807	1.22652	1.08232	1.22486	1.17017	1.41215	1.24309	1.24972	1.38066	1.38729	1.36409	1.64254	1.89613	2.09503	2.13149	2.70663		1143	275.523	3		Enah		XM_341799	-
Rn30002423					1.46427		0.898	#VALUE!	1.102	0.866567	0.947526	1.05997	1.65217	1.27886	1.76612	#VALUE!	1.12294	1.27136	1.14393	1.47826	1.37181	1.54273	1.50225	1.65067	2.74963	2.50225		#VALUE!	2.12132	2		Rnf10		XM_228878	-
Rn30006573					1.46329		1.058	0.983	0.958	1.30753	1.23082	1.61365	1.38424	1.22379	1.50317	1.48909	1.58269	2.6235	1.95496	1.48768	1.77762	1.12456	0.993666	0.729064	0.663617	0.633357		173.667	113.931	3				XM_342580	-
Rn30006561					1.46237		1.106	0.819	1.075	1.7008	1.7377	1.47069	1.11143	1.33177	1.28944	1.54233	1.36541	1.29812	1.68126	1.60854	1.39038	1.38821	1.29269	1.57706	1.37627	1.20152		42.6667	15.6312	3		LOC680039		XM_340757	-
R000005_01	Trh				1.46106		1.092	0.357	1.55	1.76471	1.36975	1.87815	1.21597	1.76975	1.16975	1.34454	1.51261	1.07815	1.51429	1.4521	1.32101	1.61008	1.57899	1.58235	1.96975	1.40336		29.3333	25.7358	3			pre-pro thyrotropin releasing hormone; Rat thyrotropin-releasing hormone (TRH) mRNA, complete cds.; Thyrotropin releasing hormone	NM_013046	M12138
Rn30015303					1.461		#VALUE!	1	#VALUE!	0.816777	#VALUE!	0.996689	1.00662	0.94702	0.759382	#VALUE!	0.932671	0.98234	1.05298	1.43598	1.41501	1.53201	1.65121	1.04305	1.60706	1.29801		#VALUE!	#DIV/0!	1				XM_341713	-
Rn30008601					1.46069		0.73	0.692	1.578	1.26724	1.44086	1.14964	1.85243	1.62278	0.898547	1.24648	1.21466	1.34748	1.55845	1.39797	1.48513	1.49896	0.949043	1.46368	1.28245	0.752594		1885.33	418.982	3		MGC108785		XM_237930	-
R002856_01	Map4k3				1.46049		1.195	0.719	1.086	1.26002	1.24017	1.21798	1.43402	1.56131	1.11989	1.1304	1.33359	1.18062	1.18996	1.29272	1.79369	1.29506	1.64539	1.21098	1.48774	1.232		136.333	113.5	3		Mgat1	GLK; MAP4K; proline-rich region binds SH3 domain of endophilin; activates c-jun N-terminal kinase (JNK) pathway; Rattus norvegicus germinal center kinase-like kinase mRNA, partial cds.; mitogen-activated protein kinase kinase kinase kinase 3; Mitogen-activated protein kinase kinase kinase kinase 3	XM_343006	AF312224
Rn30009931	Dusp7				1.46046		0.706	1.052	1.242	0.732184	0.918646	1.06899	0.892288	0.965506	1.02896	1.10023	1.12171	0.913765	1.06704	1.58933	1.33746	1.4546	1.0973	1.28962	1.32574	0.820046		158	22.1133	3		Sec7; Pscd1	dual specificity phosphatase; R.norvegicus mRNA for dual specificity phosphatase, MKP-X.; dual specificity phosphatase 7; Dual specificity phosphatase 7	XM_238551	X94186
Rn30021068	Sil1				1.45993		1.108	1.094	0.798	1.5825	1.4835	1.62336	1.4725	1.92038	1.47407	1.55107	1.91723	1.70037	1.63122	1.51807	1.40335	1.45836	2.05553	1.44421	1.61865	0.862755		52.6667	8.5049	3			synonym: MGC72590; Rattus norvegicus endoplasmic reticulum chaperone SIL1 homolog (S. cerevisiae), mRNA (cDNA clone MGC:72590 IMAGE:5598825), complete cds.; Endoplasmic reticulum chaperone SIL1 homolog (S. cerevisiae)	NM_199376	BC062050
Rn30024188					1.4598		0.815	1.071	1.114	0.789227	1.21663	1.01171	1.2623	1.49415	1.27518	1.11827	0.90281	1.08782	1.47073	1.29508	1.24707	1.83724	1.3548	1.29508	1.6452	1.30094		61.3333	21.8251	3				XM_218416	-
Rn30002812	Enah				1.45978		0.752	0.912	1.336	0.801878	0.978404	0.987793	1.46103	1.15962	0.983099	1.18404	0.981221	0.897653	1.04413	1.26385	1.69108	1.42441	1.78122	1.71455	1.64038	3.15399		567	569.348	3		Arih1	Rattus norvegicus enabled homolog (Drosophila), mRNA (cDNA clone MGC:95334 IMAGE:7135538), complete cds.; Enabled homolog (Drosophila)	NM_001012150	BC083927
Rn30001039	Rnf10				1.45932		1.178	0.678	1.144	0.850621	1.20652	1.26615	1.37516	0.9	0.827329	1.10031	0.836646	1.27081	1.10031	1.7618	1.54472	1.07143	1.11429	1.20093	0.829193	1.64441		1622	998.014	3			Rattus norvegicus ring finger protein 10, mRNA (cDNA clone MGC:94926 IMAGE:7112480), complete cds.; Ring finger protein 10	NM_001011904	BC083831
Rn30006919					1.45921		0.995	0.96	1.046	1.31533	1.06156	1.15559	1.55778	1.14539	1.26662	1.35272	1.55665	1.16465	1.24509	1.60989	1.29834	1.46941	1.54645	1.64162	1.54985	1.41503		523	144.696	3		Actn1		XM_223622	-
Rn30025832					1.45882		1.09	0.965	0.946	1.06125	1.58553	1.64414	0.586061	1.66473	2.24762	2.32999	1.21172	1.56336	1.88332	1.29884	1.75343	1.32418	0.847413	1.07709	1.83421	1.82788		14	1	3			UI-R-FJ0-cpu-l-12-0-UI.r1 UI-R-FJ0 Rattus norvegicus cDNA clone UI-R-FJ0-cpu-l-12-0-UI 5', mRNA sequence.; Hypothetical protein LOC680039	XM_223516	CA510783
Rn30020333					1.45875		1.342	1.01	0.649	1.4665	1.10546	0.924007	1.21433	1.09243	1.24038	1.16408	1.25993	1.19107	0.958437	1.31017	1.51117	1.5549	1.67029	0.950062	0.989144	0.736042		35	7.81025	3				XM_341167	-
Rn30011552					1.45854		1.189	0.923	0.889	1.88362	1.37561	1.19164	1.26167	1.34216	1.13937	1.46655	1.49582	1.37875	1.11429	1.69338	1.46446	1.21777	1.44564	1.07666	1.31812	1.17073		92.3333	27.9702	3		Sertad1; MGC72577		NM_181386	-
Rn30000843					1.45753		0.864	1.11	1.026	0.755115	1.0341	1.07688	1.17545	1.13546	1.20707	1.56324	1.20893	1.17359	1.20986	1.67669	1.23032	1.46559	1.65251	1.35493	1.16615	0.964352		263.333	122.492	3			Rattus norvegicus similar to CPSF4 protein, mRNA (cDNA clone MGC:108785 IMAGE:7309116), complete cds.; Similar to CPSF4 protein	NM_001012351,XM_344077	BC089824
Rn30002245	Mgat1				1.45703		0.688	1.224	1.088	1.12546	1.22811	1.14745	1.04114	1.10835	1.26599	1.17067	1.40896	1.10591	1.40652	1.67291	1.3442	1.35397	1.51283	1.32098	1.52749	1.58004		217.333	141.086	3			Rattus norvegicus mannoside acetylglucosaminyltransferase 1, mRNA (cDNA clone MGC:91661 IMAGE:7100030), complete cds.; Mannoside acetylglucosaminyltransferase 1	NM_030861	BC074010
Rn30002715	Pscd1				1.45696		0.66	#VALUE!	1.34	1.15254	1.28415	0.664008	1.23829	0.897308	1.60518	#VALUE!	1.04885	0.837488	0.86341	1.26421	1.59721	1.50947	2.27717	1.84247	2.35294	1.94616		#VALUE!	0.707107	2			homolog of yeast sec7; Rattus norvegicus sec7A mRNA, complete cds.; pleckstrin homology, Sec7 and coiled-coil domains 1; Pleckstrin homology, Sec7 and coiled-coil domains 1	NM_053910	U83895
Rn30007843					1.45632		0.623	0.781	1.596	0.770241	1.14631	1.43075	#VALUE!	1.57031	0.926847	0.979048	0.915128	1.1804	1.16868	1.26456	1.58523	1.51918	1.53516	1.6108	1.61612	2.18501		35	20.0749	3				XM_215843	-
Rn30002455					1.45621		0.87	0.922	1.208	1.31586	0.968695	1.20718	1.23883	0.904326	1.27577	1.15758	0.992965	1.06578	0.920155	1.33486	1.12065	1.91312	1.67569	1.8688	1.90784	1.84559		525.333	353.237	3				XM_340879	-
Rn30009064	Arih1				1.45581		1.277	0.766	0.956	0.756629	0.941288	0.901515	0.842803	0.819129	0.976326	0.963068	0.934659	0.993371	1.1108	1.23201	1.34659	1.78883	1.37595	1.94697	0.938447	1.25758		139.667	92.2406	3		Ddx27	Rattus norvegicus ariadne ubiquitin-conjugating enzyme E2 binding protein homolog 1 (Drosophila), mRNA (cDNA clone MGC:95181 IMAGE:7131418), complete cds.; Ariadne ubiquitin-conjugating enzyme E2 binding protein homolog 1 (Drosophila)	NM_001013108,XM_217157	BC083881
Rn30001527					1.45529		1.047	#VALUE!	0.953	1.74846	1.1715	1.46702	1.39138	1.28408	1.53914	1.4635	1.22252	1.29991	1.38786	1.7942	1.36148	1.2102	1.57608	1.48813	1.83465	5.34565		9.33333	8.62168	2				XM_221640	-
Rn30003838	Actn1				1.45516		0.807	1.216	0.977	0.990068	1.31442	1.18417	1.11436	1.36379	1.29228	1.26419	1.24886	1.20289	1.24205	1.55023	1.42679	1.38848	1.74262	1.68473	1.70176	2.99149		3630	1552.51	3			Rattus norvegicus actinin, alpha 1, mRNA (cDNA clone MGC:91658 IMAGE:7099133), complete cds.; Actinin, alpha 1	NM_031005	BC074001
Rn30009673					1.45416		1.064	0.827	1.108	0.906928	1.11057	0.915325	1.13576	1.28901	1.3352	1.49685	1.04969	1.24073	1.25542	1.49055	1.3226	1.54934	1.26382	1.26172	1.70679	1.60812		91	33.7787	3				-	-
Rn30003683					1.45396		1.144	0.947	0.909	1.49712	0.840153	1.16528	0.888107	1.39066	1.10102	0.716432	1.20173	1.125	1.36477	1.46547	1.44054	1.45588	1.69853	1.60454	1.81074	1.09239		54	47.1487	3		LOC361335		XM_213249	-
Rn30022672	Sertad1				1.45388		1.292	0.801	0.908	1.65369	1.54165	1.01596	0.706671	1.0782	1.27641	1.19502	1.18449	1.4909	1.56368	1.11842	1.74944	1.49378	0.935525	2.28184	2.64188	2.4293		26.3333	11.0604	3			Rattus norvegicus SERTA domain containing 1, mRNA (cDNA clone MGC:72577 IMAGE:5598343), complete cds.	NM_001007735	BC061808
Rn30015677					1.45371		1.405	0.348	1.247	1.37087	1.26205	1.34651	1.28803	1.49594	1.27829	1.28479	1.93774	1.36925	1.26854	1.19058	1.61126	1.55929	1.00379	0.758527	1.1451	0.739036		229.667	184.014	3				XM_347178,XM_215004	-
Rn30012709					1.45351		1.083	0.912	1.005	0.780019	0.863221	1.04003	1.05988	1.01544	1.28679	1.10715	1.4324	1.00693	1.00504	1.13646	2.08289	1.14119	1.1497	1.32367	1.57327	1.35487		141	93.6162	3				XM_231798	-
Rn30009032					1.45333		1.128	0.5	1.373	1.85583	0.7	1.125	1.28583	0.856667	0.895	1.00333	1.28	1.17333	1.32	1.22333	1.78333	1.35333	1.17667	0.914167	0.759167	1.60167		34.6667	28.9194	3				XM_226760	-
Rn30001977					1.45292		0.837	#VALUE!	1.163	0.975518	1.0791	0.891714	0.910546	0.915254	1.12994	1.33804	0.907721	1.13842	0.69774	1.50282	1.70621	1.14972	1.79096	1.14972	1.28625	1.06968		#VALUE!	8.48528	2				-	-
Rn30004718					1.45199		1.109	0.866	1.025	1.61806	0.828023	1.26926	1.19709	1.53197	1.43638	1.21165	1.93395	0.954632	1.49272	0.998312	1.77949	1.57818	1.18316	0.846381	1.14581	0.460224		447.333	281.02	3		DERP6		XM_213324	AY383687,AW915777
Rn30017581	Chp2				1.45174		1.214	1.061	0.724	0.980344	0.746578	0.723412	1.46683	1.4921	0.770797	1.17304	0.916111	0.941383	1.16251	1.60372	1.38259	1.3689	1.45419	1.61952	#VALUE!	1.80379		405	607.706	3			Rattus norvegicus chp-2 mRNA for calcineurin homologous protein isoform 2, complete cds.; calcineurin B homologous protein 2; Calcineurin B homologous protein 2	NM_182738	AB086189
Rn30007346	Ddx27				1.45129		0.821	0.951	1.227	1.10979	1.4376	1.39731	1.41706	1.13507	1.41864	1.43839	1.26935	1.24487	1.094	1.66746	1.64613	1.04028	0.874408	0.991311	0.875197	0.559242		403.667	196.001	3			Rattus norvegicus DEAD (Asp-Glu-Ala-Asp) box polypeptide 27, mRNA (cDNA clone IMAGE:7366630), partial cds.	XM_342582	BC088338
Rn30026109					1.45084		0.866	1.222	0.912	1.82641	1.4167	1.48334	1.1958	1.239	1.44508	1.68202	1.55245	1.42287	1.57343	1.19457	1.48334	1.67462	1.23653	1.77951	1.70794	1.69807		155.667	11.7189	3				XM_344785	-
Rn30007948					1.45073		1.023	0.902	1.075	1.69024	1.18812	1.34936	1.49788	0.806223	1.33239	1.25884	1.39604	1.33946	1.60537	1.45827	1.44413	1.44979	1.51344	1.54314	1.37199	0.920792		158.667	30.1386	3		Myh9		-	-
Rn30019512					1.45051		0.651	1.723	0.626	0.908189	1.07692	0.913151	0.98263	1.08768	1.25476	1.25393	1.17287	1.53681	1.35567	1.244	1.8172	1.29032	2.12903	1.59553	1.7072	1.07692		43.3333	29.2632	3		Mafg		XM_344884	-
Rn30016677					1.45		1.2	0.776	1.024	1.71216	1.63108	1.40405	1.70405	1.2527	2.4473	1.68378	1.40946	1.37297	1.70946	1.01622	1.49189	1.84189	1.80676	1.71486	1.46757	1.62162		24	14.7309	3			Rattus norvegicus hypothetical protein LOC361335, mRNA (cDNA clone IMAGE:7128457), partial cds.; Hypothetical protein LOC361335	XM_346958	BC085946
Rn30019162					1.44998		1.241	1.295	0.464	1.78447	1.41712	1.41115	1.26182	1.65754	1.37382	1.72175	1.54256	1.35739	1.59482	1.28123	1.48133	1.58736	1.24689	1.32902	1.28571	1.58138		607	317.874	3				XM_214899	-
Rn30025334					1.44812		1.005	#VALUE!	0.995	1.23344	1.96192	1.72682	1.27318	1.11755	1.19205	1.14901	1.32947	1.39073	1.47351	1.40894	1.24503	1.6904	1.14735	0.549669	1.78477	0.950331		#VALUE!	2.82843	2				XM_219424	-
Rn30009860					1.44803		0.683	1.165	1.152	1.06112	0.92974	0.922522	0.848893	0.961501	1.10731	1.22137	0.94129	0.99615	1.52021	1.10443	1.61116	1.62849	2.03561	2.10202	1.9923	1.80606		94	76.5441	3		Pkce; Prkce		NM_001013143	BC090335,CF111092
Rn30014445					1.44722		1.195	0.805	#VALUE!	0.507419	0.697068	0.725299	0.67101	0.893232	#VALUE!	0.768006	#VALUE!	0.812885	1.01918	1.22186	1.50054	1.61925	1.16395	1.17264	1.35288	0.917119		#VALUE!	9.89949	2				XM_225735	-
Rn30020517					1.44689		1.166	0.497	1.337	1.42617	1.51943	1.30764	1.11528	0.765544	1.21438	1.4456	1.2921	1.74676	1.38536	1.53886	1.49806	1.30376	0.825777	0.699482	1.10751	1.59132		79	63.2218	3				XM_217409	-
Rn30025838					1.44642		0.989	0.963	1.048	1.31004	1.34431	1.25361	0.484716	1.23043	1.2264	1.20927	1.13873	1.47833	1.52066	1.41384	1.47128	1.45415	0.662076	1.35942	1.65569	1.3564		871.333	351.598	3			Rattus norvegicus DERP6 mRNA, complete cds.; dermal papilla derived protein 6; Dermal papilla derived protein 6	NM_001001718	AY623900
Rn30012201					1.44627		0.973	1.16	0.867	0.85098	1.02275	0.867451	1.00392	1.04863	1.16157	1.03137	1.09255	1.26118	1.25961	1.40627	1.56078	1.37176	1.77176	1.82667	2.06275	2.28706		833	487.593	3		Eif2b; Eif2b4		XM_237079	-
Rn30000738					1.44565		1.03	0.391	1.579	1.06275	1.24951	1.26581	1.21838	1.46887	1.83498	1.40366	1.63488	1.6497	1.29545	1.34437	1.35178	1.64081	2.37154	1.31769	1.36957	0.552866		102	85	3				XM_229192	-
Rn30003099					1.44441		0.924	0.871	1.205	1.30375	1.04484	1.0172	1.36732	1.19502	1.3148	1.35534	1.39588	1.20147	1.14803	1.33784	1.57924	1.41615	1.18028	1.24754	1.14158	0.955467		1861.67	758.985	3		gliap; Gliap; Hiob2; Asrgl1		XM_213385	-
R002341_01	Myh9				1.44376		0.728	1.413	0.859	1.22398	1.88431	1.53819	1.52465	1.23074	1.66581	1.3835	1.38833	1.43571	1.92878	1.41637	1.42121	1.49372	2.54463	1.53819	2.01386	2.68966		4060.67	1593.89	3		Arhgap22_predicted	Rattus norvegicus nonmuscle myosin heavy chain-A mRNA, complete cds.; myosin, heavy polypeptide 9, non-muscle; Myosin, heavy polypeptide 9, non-muscle	NM_013194	U31463
Rn30006544	Mafg				1.44339		1.011	0.888	1.101	1.06049	1.07367	1.15478	1.13045	0.829334	1.01994	1.24502	1.20142	1.20243	1.26631	1.44576	1.41027	1.47415	1.84015	1.62927	1.66171	1.66881		1147.33	611.713	3			Rattus norvegicus v-maf musculoaponeurotic fibrosarcoma oncogene family, protein G (avian), mRNA (cDNA clone MGC:93443 IMAGE:7127046), complete cds.; V-maf musculoaponeurotic fibrosarcoma oncogene family, protein G (avian)	NM_022386	BC078828
Rn30005121					1.44311		1.023	0.96	1.017	1.10471	0.960807	1.03013	1.11612	1.01521	1.10295	1.14332	1.11085	1.31705	1.29599	1.3969	1.34162	1.59082	1.59169	1.75227	1.60749	1.3346		364	210.231	3				XM_236212	-
Rn30025071					1.4416		1.383	0.458	1.159	2.07445	1.74221	1.65845	1.60679	1.29549	1.41973	1.51047	1.69893	1.76873	1.62494	1.42113	1.51047	1.39321	1.26198	1.20893	1.43509	0.966031		777	572.602	3				XM_227084,NM_001013157	-
Rn30002598					1.44118		0.961	0.677	1.362	1.10187	1.24368	1.04238	1.23553	1.63896	1.27954	1.20538	1.28851	1.14751	1.16707	1.03667	2.05949	1.22738	1.77832	1.32763	1.65852	0.940505		113	121.025	3				-	-
Rn30014301	Prkce				1.44089		1.015	1.358	0.626	0.79785	0.799909	0.789618	1.24308	0.892522	1.0901	0.871941	0.865767	0.750515	1.01258	0.910359	2.4011	1.01121	1.16282	2.10473	1.33295	1.28562		158	95.828	3			Prkce; diacylglycerol sensitive, calcium insensitive ser/thr kinase; Rattus norvegicus protein kinase C epsilon mRNA, complete cds.; protein kinase C, epsilon; Protein kinase C, epsilon	NM_017171	AY642593
Rn30007744					1.44075		0.984	0.925	1.09	1.03437	1.26285	1.22326	1.53588	0.937861	1.09623	1.24388	1.56228	1.49134	1.28348	1.74374	1.25048	1.32802	1.135	1.20841	1.02942	#VALUE!		154.667	44.5009	3		Oasl2		-	-
Rn30008962					1.44059		0.9	1.012	1.089	1.03828	0.944976	0.98445	1.05981	0.924641	0.970096	1.0012	0.927033	0.87201	1.14952	1.2201	1.4366	1.66507	1.72727	1.69617	1.60287	1.28947		1832.67	165.703	3				-	-
Rn30009663					1.44027		0.705	1.188	1.107	0.559732	1.00671	0.841611	0.797315	0.857718	0.97047	0.608054	0.902013	0.825503	1.08322	1.23624	1.19597	1.88859	1.98926	1.33691	1.78792	2.71409		29.3333	0.57735	3				XM_243912	-
R002104_01	Eif2b4				1.4401		1	#VALUE!	#VALUE!	1.37612	0.896205	1.55915	1.25112	1.32924	1.33705	0.91183	1.77009	1.19866	1.7221	1.40067	1.35268	1.56696	1.68415	1.09263	1.21652	1.27232		#VALUE!	#DIV/0!	1		Dlg1; SAP97; Dlgh1	R.norvegicus mRNA for protein synthesis initiation factor eIF-2B delta subunit.; eukaryotic translation initiation factor 2B, subunit 4 delta; Eukaryotic translation initiation factor 2B, subunit 4 delta	NM_053950	Z48225
Rn30007695					1.43794		0.854	1.146	#VALUE!	2.11968	1.5266	1.15426	1.41223	0.718085	1.62234	#VALUE!	1.90426	0.853723	1.76064	1.11968	1.33777	1.85638	1.60904	2.31383	1.16755	#VALUE!		#VALUE!	0.707107	2		Pde4dip		XM_223090	-
R004496_01	Asrgl1				1.4374		1.263	0.466	1.271	1.66086	1.52773	1.71315	1.39303	0.906498	1.20444	1.30428	1.35499	1.47385	1.52456	1.36609	1.55468	1.39144	1.14422	0.545166	1.13312	0.930269		47	35	3			Rattus norvegicus mRNA for glial asparaginase (gliap gene).; asparaginase like 1; Asparaginase like 1	NM_145089	AJ427914
Rn30023045					1.43724		0.869	0.741	1.39	1.61936	1.03856	1.15669	1.51107	1.57998	1.38064	1.65628	1.49877	1.25759	1.72272	1.66612	1.37818	1.26743	0.868745	1.55537	0.981952	2.0082		56	27.4044	3		smctf-1; 6A3-5; Smcf1; smcf-1; Arid1b	UI-R-BO0-agp-f-03-0-UI.r1 UI-R-BO0 Rattus norvegicus cDNA clone UI-R-BO0-agp-f-03-0-UI 5', mRNA sequence.; Rho GTPase activating protein 22 (predicted)	XM_224637	BF567538
Rn30012484					1.43701		#VALUE!	1.042	0.958	0.785381	1.05132	1.36547	1.23639	1.15708	1.25972	0.92846	1.507	1.61742	1.22551	1.8367	1.53966	0.934681	1.49145	1.36236	1.3577	3.14774		#VALUE!	3.53553	2				-	-
Rn30013360					1.43669		1.169	#VALUE!	0.831	0.914729	1.6031	1.79225	1.56279	1.6093	#VALUE!	1.36124	1.97519	4	1.89767	1.5845	1.11318	1.6124	1.68992	1.76124	1.82016	1.45736		5	5.56776	2		Cdc5l		XM_236472	-
Rn30000145					1.43602		0.94	0.848	1.211	1.29218	0.943765	1.18826	1.23227	1.36064	1.09413	1.18093	1.1577	1.07457	1.08068	1.46699	1.63203	1.20905	1.32518	1.3044	1.29584	1.51222		251.333	197.639	3				NM_024387	BC062061,CB737650
Rn30004761					1.43537		0.898	1.132	0.97	1.51463	1.1678	1.57976	1.21902	1.62293	1.19634	1.25415	1.22854	1.45756	1.51756	1.46927	1.25341	1.58341	1.53439	1.37561	1.53073	1.44366		56	24.5153	3		ASCT1; Slc1a4		XM_345689	-
Rn30004363					1.43531		1.389	0.952	0.659	0.920604	0.463003	0.80331	0.979251	1.02709	1.09217	1.63749	1.85021	2.31501	1.44045	1.58424	1.38412	1.33756	1.81085	1.13178	1.93715	1.45203		71.3333	55.0848	3				-	-
Rn30001056	Oasl2				1.43499		1.316	0.684	#VALUE!	1.59397	1.02482	1.97872	1.93794	1.78901	1.63298	1.5195	1.16135	1.45922	0.960993	1.35461	1.33333	1.61702	1.29255	0.975177	1.34574	#VALUE!		#VALUE!	26.8701	2			synthetase; Rattus norvegicus 2'-5' oligoadenylate synthetase 2-like protein (Oasl2) mRNA, complete cds.; 2'-5' oligoadenylate synthetase-like 2	NM_001009682	AY237116
Rn30007418					1.43498		1.181	0.725	1.095	1.14889	1.19412	1.44403	1.58651	1.1715	1.07312	1.48926	1.19073	1.08556	1.38183	1.54354	1.43837	1.32303	1.45081	1.58651	1.38749	1.54127		144	38.9744	3		Bdm1; Ndr4; smap8; Ndrg4		XM_234281	-
Rn30001309					1.43458		0.962	0.564	1.473	2.01479	1.30603	1.42662	1.12742	1.33333	1.48578	1.23777	1.23322	1.19568	0.996587	1.3868	1.55518	1.36177	1.44596	1.56428	1.64505	3.96359		86.6667	67.0025	3				-	-
Rn30001574	Dlgh1				1.43373		1.444	0.708	0.849	0.735905	1.04154	1.22849	1.20772	1.48961	1.25371	1.17359	1.30564	1.7181	1.15727	1.51632	1.51187	1.273	1.46884	1.32641	1.46736	1.0089		43.3333	9.50438	3			SAP97; Rattus norvegicus synapse-associated protein 97 mRNA, complete cds.; discs, large homolog 1 (Drosophila); Discs, large homolog 1 (Drosophila)	NM_012788	U14950
R003809_01	Pde4dip				1.43296		0.773	1.227	#VALUE!	1.11227	0.870632	0.885502	0.991822	1.22602	1.07955	1.12639	1.10558	1.18959	0.97026	0.966543	1.96208	1.37026	1.90781	2.08178	3.25502	2.98885		#VALUE!	28.2843	2			putative PDE-interacting protein; Rattus norvegicus myomegalin mRNA, complete cds.; phosphodiesterase 4D interacting protein (myomegalin); Phosphodiesterase 4D interacting protein (myomegalin)	NM_022382	AF139185
Rn30001600					1.43277		0.953	0.668	1.379	1.15229	1.36482	1.48482	1.41108	1.46169	0.819759	1.54265	0.925301	1.22458	1.05108	1.54699	1.18265	1.56867	1.9894	1.88964	1.47904	0.686747		18.6667	8.0829	3				XM_221315	-
Rn30015629	Arid1b				1.43193		0.972	1.105	0.923	1.05198	1.0953	1.04579	1.19183	1.21287	1.21658	1.19554	1.23762	1.12624	1.10025	1.61139	1.12748	1.55693	1.49381	1.49505	1.80817	2.66213		224.333	126.532	3			Rattus norvegicus mRNA for transcription factor 1 (smcf-1 gene).; AT rich interactive domain 1B (Swi1 like)	NM_172157	AJ440711
Rn30005652					1.43109		1.088	0.898	1.014	0.802271	0.865658	0.885525	1.05298	0.579943	0.985809	1.16935	0.960265	1.02649	1.22327	1.44465	1.31883	1.5298	1.73321	1.72375	1.28004	1.3614		634	305.653	3		Smad1; Madh1		NM_134382	-
R004071_01	Cdc5l				1.43108		1.98	0.942	0.079	1.48701	1.56008	1.1961	2.13783	1.24075	2.17166	1.36794	1.1298	1.28676	1.19069	1.04591	1.68997	1.55737	1.24617	1.26646	1.91593	1.63314		67.3333	69.0821	3			Rattus norvegicus cell division cycle 5-like (S. pombe), mRNA (cDNA clone IMAGE:7125496).; Cell division cycle 5-like (S. pombe)	NM_053527	BC087007
Rn30000975					1.43103		#VALUE!	#VALUE!	1	1.11121	1.10862	1.25776	1.28276	1.10948	1.01724	1.04138	1.10948	1.33534	1.31552	1.71724	1.46466	1.11121	1.46207	1.45345	1.77414	2.75862		#VALUE!	#DIV/0!	1		Rassf1; MGC94319		-	-
Rn30004693	Slc1a4				1.43065		0.704	1.43	0.866	0.858819	1.24395	1.16181	0.9399	0.842817	1.38585	0.971906	0.943101	1.32077	1.20875	1.34211	1.39225	1.55761	2.11131	1.82859	1.64403	1.13514		331.333	239.953	3		H2afx; Dpagt1	Rattus norvegicus ASCT1 mRNA for neutral amino acid transporter ASCT1, complete cds.; solute carrier family 1 (glutamate/neutral amino acid transporter), member 4; Solute carrier family 1 (glutamate/neutral amino acid transporter), member 4	NM_198763	AB103401
Rn30002230					1.43054		#VALUE!	1	#VALUE!	1.44274	1.15584	1.38017	2.36128	1.33412	1.39551	#VALUE!	1.3046	1.26446	1.30579	1.08028	1.41677	1.79457	1.38607	1.88902	0.953955	4.0673		#VALUE!	#DIV/0!	1				-	-
Rn30005430					1.43005		0.552	1.146	1.302	0.64325	1.60629	1.43677	1.67502	1.56139	0.785278	0.861332	0.947465	1.75199	1.41203	1.76206	1.51374	1.01436	1.23427	1.03268	1.24985	3.49389		73	5.56776	3		RGD1359242		XM_343039	-
R000876_01	Ndrg4				1.42991		#VALUE!	1	#VALUE!	1.64486	1.23988	1.24299	1.61682	1.66978	1.15888	1.66978	1.19626	1.28972	1.24299	1.16822	1.60125	1.52025	1.77259	2.48598	2.38318	3.15576		#VALUE!	#DIV/0!	1		TLP1; Tlp1; Tep1	Rattus norvegicus brain and heart protein NDRG4-C1 mRNA, complete cds.; N-myc downstream regulated gene 4	NM_031967	AY217032
Rn30018312					1.42975		0.974	1.271	0.755	1.22706	0.953673	1.01585	0.976532	1.23347	1.02408	0.975617	0.899726	1.02865	1.3057	1.02225	1.2929	1.97409	1.51509	2.61323	2.08839	1.48583		44	11	3				XM_346074	-
Rn30004418					1.4295		1.159	0.737	1.104	1.37332	0.904676	1.25154	1.07756	1.30047	1.18304	1.14715	1.08409	1.06452	1.12541	1.307	1.54947	1.43204	1.61363	1.39507	1.40268	1.76803		121.333	12.2202	3				XM_234266	-
Rn30008393					1.42941		1.191	0.842	0.967	0.856268	1.16109	0.889201	1.10442	0.812612	#VALUE!	#VALUE!	1.0508	1.11284	1.06536	1.63441	1.43375	1.22007	1.94843	1.40235	1.53332	2.14986		19.6667	9.0185	3				-	-
Rn30018369					1.42866		1.001	1.107	0.893	1.29631	1.19118	1.19587	0.960263	0.958385	#VALUE!	0.993116	0.951815	1.18273	1.16677	1.54975	1.53661	1.19962	0.82791	0.953692	1.61733	0.865457		23.6667	7.63763	3		RGD1309219		XM_230785	-
Rn30004349					1.42771		1.042	0.88	1.079	1.49264	0.885714	1.0987	1.18182	1.05368	1.25714	1.27532	1.05887	1.21732	1.11688	1.62424	1.57316	1.08571	1.18268	0.98961	1.12381	0.837229		591.667	436.237	3		Cdc42bpb		XM_228457	-
Rn30017001	Smad1				1.42725		0.919	1.019	1.063	0.869048	1.06448	1.0377	0.999008	0.858135	1.0119	0.780754	1.17956	1.18155	1.19246	1.30952	1.47222	1.5	1.73512	2.04762	1.99107	1.4752		127.333	22.723	3		Plekhc1	synonym: Madh1; Rattus norvegicus MAD homolog 1 (Drosophila), mRNA (cDNA clone MGC:72530 IMAGE:5599977), complete cds.	NM_013130	BC061757
Rn30008495					1.4271		1.028	0.716	1.256	1.1542	1.22977	1.10153	1.75763	1.28015	1.36145	1.24122	1.10496	1.32824	0.997328	1.50802	1.59389	1.17939	1.30763	1.55725	1.2916	1.03511		44.3333	31.0859	3		Mrpl38; MGC94655		-	-
Rn30019903	Rassf1				1.42525		0.939	1.03	1.031	0.910186	1.05969	1.12295	0.856791	0.953724	1.0868	0.940581	1.17141	1.13363	1.42114	1.33735	1.454	1.48439	1.8902	1.44168	2.1736	1.66512		206	16.4621	3			Rattus norvegicus Ras association (RalGDS/AF-6) domain family 1, mRNA (cDNA clone MGC:94319 IMAGE:7132629), complete cds.	NM_001007754	BC079237
Rn30008987	H2afx				1.42504		0.852	0.594	1.554	0.675389	0.946252	0.823904	1.12164	1.10679	0.823904	0.770156	0.821075	1.18812	1.05375	1.5	1.28854	1.48656	1.09406	1.40877	1.22631	0.924328		221.333	236.229	3		Rnf19_predicted	synonym: Dpagt1; Rattus norvegicus dolichyl-phosphate (UDP-N-acetylglucosamine) N-acetylglucosaminephosphotransferase 1 (GlcNAc-1-P transferase), mRNA (cDNA clone MGC:72990 IMAGE:6887995), complete cds.; Dolichyl-phosphate (UDP-N-acetylglucosamine) N-acetylglucosaminephosphotransferase 1 (GlcNAc-1-P transferase)	NM_199388	BC063184
Rn30009153					1.42489		1.128	0.872	#VALUE!	1.53186	0.958732	0.960713	0.931	1.17795	1.14427	1.0789	0.958072	1.46055	1.47639	1.20964	1.79201	1.27303	1.46517	2.29713	1.73391	2.14658		#VALUE!	2.12132	2				-	-
Rn30017529	RGD1359242				1.42466		0.879	1.005	1.116	1.21918	1.13076	1.12951	1.16687	1.28767	1.04483	1.06974	1.19427	1.09838	1.08219	1.51308	1.39228	1.36862	1.02491	0.846824	0.886675	1.88294		261	389.774	3		Twist; Twist1	Rattus norvegicus ankyrin repeat containing protein RGD1359242, mRNA (cDNA clone MGC:94116 IMAGE:7126276), complete cds.; Ankyrin repeat containing protein RGD1359242	XM_343595	BC081973
R000692_01	Tep1				1.42366		1.09	0.635	1.275	1.41007	1.67146	1.3789	1.58753	1.51079	1.45683	1.45564	1.08393	1.51319	1.15588	1.5024	1.23022	1.53837	0.758993	0.845324	1.14029	1.0036		90.3333	38.4231	3		SdpIII; Pacsin3	nuclear protein; Rattus norvegicus telomerase protein component 1 (TLP1) mRNA, complete cds.; telomerase associated protein 1; Telomerase associated protein 1	NM_022591	U89282
Rn30006976					1.42338		0.706	0.906	1.387	1.2498	1.91899	1.28811	1.92139	1.68196	1.38867	1.0415	1.09417	1.98962	1.2917	1.46648	1.36472	1.43895	1.38747	1.29649	1.38747	1.59457		132	55.7584	3				NM_001013079	-
Rn30007269					1.42337		#VALUE!	#VALUE!	1	1.01034	1.00575	1.20115	#VALUE!	1.39195	1.15402	1.02874	2.29885	1.09885	1.18966	1.17701	1.4092	1.68391	1.64598	1.83563	1.78621	1.22989		#VALUE!	#DIV/0!	1				-	-
Rn30018808					1.42257		0.952	0.865	1.183	1.27962	1.2677	1.35308	1.31635	1.19226	1.0096	0.965917	1.18432	0.996691	1.49404	1.24785	1.34514	1.67472	1.25182	2.32991	1.68266	1.15354		40.6667	24.7857	3				XM_218336	-
Rn30020465	RGD1309219				1.42224		1.187	0.712	1.101	0.836664	1.14292	0.938315	0.787142	0.672459	1.04909	1.0152	1.03475	1.05821	1.3788	1.12337	1.50652	1.63684	1.08297	1.29018	1.04909	1.49088		63.3333	43.9356	3			Rattus norvegicus similar to hypothetical protein HSPC129, mRNA (cDNA clone MGC:94517 IMAGE:7135706), complete cds.; Similar to hypothetical protein HSPC129	XM_230521	BC083672
R001968_01	Cdc42bpb				1.42191		0.589	0.672	1.739	0.559598	1.51658	1.22774	1.26754	1.62573	0.856884	0.934673	0.77005	0.976884	1.08543	1.31337	1.24643	1.70593	1.64322	1.54553	0.879799	1.63779		126.333	89.0019	3			DMPK-like; Rattus norvegicus CDC42-binding protein kinase beta (Cdc42bpb) mRNA, complete cds.; Cdc42 binding protein kinase beta	NM_053620	AY277590
Rn30008294	Plekhc1				1.42121		1.238	0.755	1.007	1.96695	0.951191	1.14489	1.5392	0.901614	1.28786	1.20369	1.48732	1.08839	1.15642	1.15872	1.55188	1.55304	2.24596	2.7648	2.57225	3.02767		471	398.614	3		Ags3; Gpsm1	Rattus norvegicus pleckstrin homology domain containing, family C (with FERM domain) member 1, mRNA (cDNA clone MGC:95154 IMAGE:7129898), complete cds.; Pleckstrin homology domain containing, family C (with FERM domain) member 1	NM_001011915	BC083876
Rn30007508	Mrpl38				1.42097		0.63	0.899	1.471	1.39767	1.08902	1.2005	1.34193	1.37188	1.25874	1.30116	1.20715	1.30283	1.07155	1.24875	1.63561	1.37854	1.67804	1.01165	1.01997	0.63228		440.333	244.698	3			Rattus norvegicus mitochondrial ribosomal protein L38, mRNA (cDNA clone MGC:94655 IMAGE:7191805), complete cds.; Mitochondrial ribosomal protein L38	NM_001009369	BC087096
Rn30004166					1.42041		1.033	0.839	1.128	1.28605	0.989362	0.977541	1.01418	1.17021	1.49291	1.01537	1.28605	0.970449	0.920804	1.09456	1.49291	1.67376	1.67139	1.6773	1.94681	1.36879		905	299.02	3		Dtr; GFHB; Hegfl; Hb-egf; Hbegf		XM_343308	-
Rn30008833					1.42021		1.368	0.81	0.822	1.2367	1.13184	1.19567	1.1193	1.04863	1.66527	#VALUE!	1.0304	1.74506	1.52508	1.14438	1.63336	1.4829	1.59574	1.44415	1.33587	2.35714		18.3333	7.76745	3			AMGNNUC:200113840-CON RDS RAT (13984) Rattus norvegicus cDNA clone 1asg2-f3, mRNA sequence.; Ring finger protein (C3HC4 type) 19 (predicted)	XM_343228	CB545346
Rn30004327					1.4202		1.014	0.861	1.125	0.885008	1.23804	1.55723	1.13004	1.24449	1.2316	1.42826	1.62977	1.23643	1.22031	1.50564	1.44922	1.30575	1.42343	1.03332	1.42182	0.16604		39.3333	37.8462	3		Lzts2; Lapser1		XM_235312	-
Rn30010234	Twist1				1.41929		0.942	0.994	1.064	1.0382	0.931232	0.911175	1.00955	1.25788	0.921681	1.01146	1.03725	1.06017	1.29035	1.43075	1.4575	1.36963	1.22827	1.48138	1.65234	1.34862		262.333	183.8	3		LOC361237	contains bHLH domain; Rattus norvegicus twist mRNA, partial cds.; twist gene homolog 1 (Drosophila); Twist gene homolog 1 (Drosophila)	NM_053530	AF266260
Rn30013046	Pacsin3				1.41757		0.7	0.999	1.301	1.06446	0.96178	1.0097	1.20993	1.09527	1.12949	0.88648	1.09869	1.03366	1.10211	1.39646	1.5077	1.34855	1.44267	1.63434	1.74387	1.82601		328.333	230.617	3		Sulf1	synaptic dynamin-associated protein III; Rattus norvegicus syndapin III (SdpIII) mRNA, complete cds.; protein kinase C and casein kinase substrate in neurons 3; Protein kinase C and casein kinase substrate in neurons 3	NM_001009966	AY858802
Rn30005857					1.41731		0.828	0.848	1.325	1.386	1.39761	1.49156	1.38388	1.11787	1.33322	1.14426	1.23188	1.27199	1.21499	1.46622	1.33533	1.45039	1.39655	1.78923	1.27938	0.801196		83	42.5088	3				XM_233123	-
Rn30001308					1.41683		0.698	1.321	0.98	0.676529	1.44379	1.95858	1.32544	0.905325	1.00394	0.804734	1.13609	1.18738	0.810651	1.17357	1.24458	1.83235	1.67653	2	1.9211	5.20316		85.3333	26.2742	3				XM_347168,XM_341059	-
Rn30002880					1.4161		0.952	0.529	1.518	1.61451	1.36054	1.20635	1.17914	1.39909	1.31519	1.63492	1.85941	1.21882	1.36735	1.31179	1.47052	1.46599	1.91497	1.56576	1.85714	2.07143		44.6667	40.4145	3				-	-
Rn30008823					1.41597		1.129	0.985	0.886	1.42013	1.12687	1.17055	1.4713	1.24293	1.49126	1.06448	1.04326	1.10316	0.997088	1.52496	1.26539	1.45757	1.52995	1.49376	1.3228	1.95923		656.667	275.489	3				XM_239335	-
Rn30003145					1.41554		1.005	0.959	1.036	1.11615	1.31344	1.28719	1.24185	1.19093	1.36436	1.28719	1.41607	1.30867	1.45664	1.36277	1.38663	1.49722	1.62212	1.59348	1.59507	1.57836		6030	3179.13	3		RGD1307509		NM_181086	-
Rn30017164	Gpsm1				1.41534		1.2	1.268	0.531	1.59751	1.03114	1.0615	1.45621	1.41767	1.08836	1.28922	1.29739	1.43869	1.12456	1.15025	1.40716	1.68859	1.63137	1.66874	2.30634	2.91359		57.6667	49.6622	3		Prpf38a_predicted	Rattus norvegicus activator of G-protein signaling 3 (AGS3) mRNA, complete cds.; G-protein signalling modulator 1 (AGS3-like, C. elegans)	NM_144745	AF107723
Rn30004469					1.41472		1.255	0.638	1.107	1.0882	1.15304	1.2389	2.31308	1.32827	1.50876	1.36157	0.904206	1.01811	1.03914	1.28446	1.5403	1.41939	1.4965	1.39486	1.40888	0.64486		48.6667	29.7377	3				-	-
R001415_01	Hbegf				1.41452		1.325	1.357	0.318	1.16281	1.43944	1.48445	1.29186	1.55129	1.86168	1.71939	1.61218	1.83719	1.73792	1.37922	1.76042	1.1039	0.841165	0.884183	1.24884	1.11383		1258.33	710.919	3			512..583 transmembrane domain; 284..284 O-linked glycosylation site; Rattus norvegicus heparin-binding EGF-like growth factor mRNA, complete cds.; Heparin-binding EGF-like growth factor	NM_012945	L05489
R005547_01					1.41433		1.454	0.814	0.731	0.853883	0.82506	0.959568	1.04003	1.28743	0.844275	0.821457	0.847878	0.953563	0.801041	1.22018	1.49279	1.53002	2.73339	1.08207	1.49279	1.44355		28	7.81025	3				NM_001004253	-
Rn30013745	Lzts2				1.41417		0.742	1.227	1.031	1.07989	0.977175	1.03424	1.10128	1.04565	1.07133	1.10128	1.21541	1.13695	1.25678	1.22539	1.23395	1.78317	1.97147	1.56776	1.43081	1.14979		622.667	239.634	3			synonym: Lapser1; Rattus norvegicus leucine zipper, putative tumor suppressor 2, mRNA (cDNA clone MGC:94184 IMAGE:7129196), complete cds.; Leucine zipper, putative tumor suppressor 2	XM_345038	BC083580
Rn30021160					1.41281		1.34	0.657	1.003	1.33025	1.69996	1.43778	0.680226	1.30608	1.07531	1.5006	0.970197	1.93073	1.46557	1.34112	1.45711	1.44019	0.471204	0.712847	1.59243	1.44865		37.6667	25.5799	3			Rattus norvegicus similar to testis-specific chromodomain Y-like protein, mRNA (cDNA clone MGC:93912 IMAGE:7112869), complete cds.; Similar to testis-specific chromodomain Y-like protein	XM_341517	BC079003
Rn30008240	Sulf1				1.4122		0.88	1.334	0.785	1.21328	1.54622	1.4484	1.45378	1.1047	1.43494	1.22405	1.49237	1.51032	1.31558	1.25366	1.45737	1.52558	1.52378	1.43494	1.29315	0.825606		509.333	339.211	3			Rattus norvegicus sulfatase FP mRNA, complete cds.; sulfatase 1; Sulfatase 1	NM_134378	AF230072
R003269_01					1.41063		1.126	0.937	0.937	1.46649	1.32319	1.26656	0.865562	0.989214	1.19492	1.30354	1.04584	1.80508	1.51387	1.22149	1.72997	1.28043	1.03197	0.880586	1.5728	2.1275		83.6667	34.356	3				NM_022696	-
Rn30021122					1.41061		1.212	#VALUE!	0.788	1.64662	1.88847	1.25313	1.08897	1.69549	#VALUE!	1.68922	2.22055	1.24561	1.38095	1.14912	1.3396	1.74311	1.25439	0.669173	0.969925	0.264411		#VALUE!	1.41421	2				-	-
Rn30010610					1.40903		0.682	1.181	1.137	0.975995	0.936197	1.03285	1.02053	1.06317	1.04896	0.890714	1.24321	1.1314	1.35881	1.5796	1.00063	1.64687	1.8525	1.82312	2.20783	6.10139		120	136.923	3				XM_236992	-
Rn30011905					1.40827		1.099	1.049	0.853	0.804895	0.829848	0.835551	1.15209	1.07153	0.952471	1.13997	1.1029	1.16635	1.71245	1.50071	1.55062	1.17348	0.966017	1.18061	1.36383	1.0865		1139.33	1101.59	3		Shmt2; MGC105820		XM_220736	-
Rn30012613	RGD1307509				1.40773		1.749	0.568	0.682	0.84206	0.724249	0.786052	0.804077	1.51867	1.05901	0.914163	0.924464	1.04614	1.17489	1.37253	1.29464	1.55601	1.93906	2.74056	1.89206	2.12833		95.6667	122.173	3			Rattus norvegicus similar to RIKEN cDNA 1700108L22, mRNA (cDNA clone MGC:93806 IMAGE:7110249), complete cds.; Similar to RIKEN cDNA 1700108L22	XM_227072	BC081895
Rn30008619					1.40772		1.091	0.726	1.183	1.2278	1.20695	1.26371	1.039	0.792278	1.01699	1.15598	1.17452	1.27297	1.24054	1.57529	1.21737	1.4305	1.47683	1.28687	1.19884	0.978764		413.667	142.837	3			AGENCOURT_17636927 NIH_MGC_235 Rattus norvegicus cDNA clone IMAGE:7107014 5', mRNA sequence.; PRP38 pre-mRNA processing factor 38 (yeast) domain containing A (predicted)	-	CK480485
Rn30008029					1.40743		0.735	1.343	0.922	1.62433	1.14801	0.980086	1.76642	1.38859	1.61464	1.3789	1.3014	1.03175	0.981701	1.26426	1.66146	1.29656	2.11518	1.71959	1.48385	1.4887		213.333	39.5264	3				XM_340886	-
Rn30007435					1.40736		0.934	0.901	1.166	1.77669	1.59877	1.37791	1.31166	1.15706	1.16196	1.13129	1.16196	1.8773	1.13252	1.33129	1.75706	1.13374	1.24785	1.4773	1.09693	0.91411		1017.33	188.022	3		Bars; BARS-50; MGC93318; CtBP3/BARS; 50-kDaBFA-inducedADP-ribosylatedsubstrate; Ctbp1		XM_340857	-
Rn30004740					1.40679		0.805	1.186	1.009	0.987805	0.631098	1.23018	1.00806	1.05836	0.847997	0.802918	0.994338	1.03876	1.64634	1.75283	1.35758	1.10997	1.52352	1.10409	1.14591	1.25044		80	13.2288	3		Zfp281		XM_343097	-
Rn30011761					1.40673		1.056	0.726	1.218	1.57574	1.27069	1.03401	0.926718	1.15077	1.17181	1.28857	1.29173	1.08345	1.30856	1.10028	1.58415	1.53576	1.15919	2.15638	1.67987	0.877279		63	52.1632	3				XM_342612	-
R005176_01					1.40656		0.703	1.373	0.923	0.563822	0.926657	1.00917	0.88646	0.970028	0.87165	1.00071	1.36037	1.18054	1.43441	1.29478	1.38575	1.53914	2.88893	2.13575	1.97814	2.02257		133.333	101.52	3				-	-
Rn30000577					1.40613		1.203	0.768	1.028	1.0487	0.92773	0.972506	1.05106	1	0.94187	0.941084	1.01335	1.10605	1.13826	1.31972	1.63472	1.26394	1.26237	1.30008	1.31422	1.26709		271	119.528	3		YT521; Yt521		XM_344118	-
Rn30008061					1.40563		1.146	0.907	0.947	1.26187	0.963434	0.999546	1.39473	1.10379	0.948444	1.17533	0.96139	1.04452	0.881672	1.39746	1.26732	1.55212	1.92005	1.33477	1.59641	1.15558		269.333	164.044	3				XM_232647	-
Rn30019029					1.40536		1.328	0.912	0.76	1.63621	1.78884	1.61488	1.19639	1.48359	1.51805	1.7954	1.64442	1.75602	1.74125	1.22101	1.45077	1.54431	1.40481	1.57549	1.47046	1.6756		365	223.401	3		MGC105824; Tob2		XM_215134	-
Rn30008433					1.40501		0.995	1.015	0.99	0.970456	0.999626	1.1982	1.1006	1.09611	1.15782	1.06806	0.985041	1.01197	0.946896	1.60883	1.28796	1.31825	1.35415	0.983919	1.17016	0.692221		364.333	175.597	3		transferrin receptor; Trfr; Tfrc		XM_237790	-
Rn30007370	Shmt2				1.40499		1.039	0.887	1.074	1.42571	1.30348	1.53635	1.44784	1.40885	1.48894	1.31401	1.60695	1.50685	1.36038	1.49737	1.50158	1.21602	1.18019	1.17914	0.903056	0.667018		1845.67	633.354	3			synonym: MGC105820; Rattus norvegicus serine hydroxymethyl transferase 2 (mitochondrial), mRNA (cDNA clone MGC:105820 IMAGE:7106911), complete cds.; serine hydroxymethyltransferase 2 (mitochondrial); Serine hydroxymethyltransferase 2 (mitochondrial)	NM_001008322	BC085331
Rn30004377					1.40311		1.104	0.817	1.079	1.18479	1.04865	0.951758	1.2964	1.17866	0.874489	1.03148	0.91251	1.0462	1.18234	1.46443	1.34301	1.40188	0.729763	0.531071	0.339738	0.424366		228.667	104.696	3				XM_345441	-
Rn30008653					1.40289		0.841	1.097	1.062	0.870385	1.02207	1.04013	1.79133	1.05217	1.10634	1.23154	0.861958	0.88122	0.963082	1.39045	1.12801	1.69021	1.94061	2.23194	1.86838	2.42335		211	139.567	3		Dap3		XM_224561	-
Rn30004329					1.40223		1.109	0.992	0.899	1.23004	1.46448	1.44621	1.2412	1.26353	1.44012	1.34472	1.30514	1.56901	1.29601	1.3295	1.46854	1.40866	1.51928	1.48376	1.44012	0.381597		210.667	53.8919	3		Insr		XM_345665	-
R000569_01	Ctbp1				1.40147		0.973	0.959	1.068	1.12392	1.01086	1.02523	1.16416	0.976365	1.00319	1.20057	1.01852	1.00703	0.937081	1.03098	0.916001	2.25743	1.12392	3.70616	0.582561	1.43724		1761.67	1446.3	3			Rattus norvegicus BFA-dependent ADP-ribosylation substrate BARS50 (Bars) mRNA, complete cds.; C-terminal binding protein 1	NM_019201	AF067795
Rn30008292	Zfp281				1.40144		0.992	0.963	1.046	2.35797	1.21678	1.12458	1.64701	1.17525	1.45017	1.78488	1.20598	1.25083	1.21013	1.62458	1.1902	1.38953	1.25498	0.921927	1.37542	0.877907		920.333	413.229	3		Tma2; Tmsa; Alpha-tm; Tpm1	Rattus norvegicus zinc finger protein 281, mRNA (cDNA clone MGC:95002 IMAGE:7121097), complete cds.; Zinc finger protein 281	NM_001012030	BC083844
Rn30026845					1.40127		1.286	#VALUE!	0.714	1.56786	1.5561	0.870162	1.01519	1.61195	1.15826	1.37188	1.23665	0.849584	1.52474	1.28662	1.12788	1.78932	1.70603	2.66438	2.38609	1.41205		#VALUE!	7.77817	2				XM_221655	-
Rn30018178					1.40097		0.796	0.998	1.205	1.12987	1.15544	1.03734	1.24675	1.1664	1.36485	1.49391	1.54627	1.17857	1.07143	1.53774	1.4793	1.18588	1.20536	1.2151	1.1737	0.48336		496.667	295.832	3		Mef2d; MGC93400		XM_341816	-
R000276_01	Yt521				1.40086		1.183	0.898	0.919	0.918508	0.933142	0.961549	1.00029	0.779053	1.19139	1.2637	1.14405	1.31363	1.35581	1.39024	1.42468	1.38766	1.44362	1.49957	1.4066	1.67001		2371.67	2931.16	3		Rab3gap2; MGC105928; RGD1311518	Rattus norvegicus YT521 mRNA for RNA splicing-related protein, complete cds.; splicing factor YT521-B; Splicing factor YT521-B	NM_133423	D78303
Rn30008199					1.40075		0.878	0.936	1.186	0.92237	1.29622	1.15015	1.524	1.27477	1.10215	1.10623	1.07967	1.53933	1.2666	1.3095	1.16547	1.72727	1.69459	1.33504	1.29111	1.74566		1373.33	435.838	3				XM_238365	-
Rn30022480	Tob2				1.40021		0.645	1.178	1.178	1.15752	1.42535	1.07748	1.2668	1.11904	0.946639	1.18984	1.22063	1.01591	1.61467	1.36532	0.834274	2.00103	2.67368	1.7763	1.31144	1.32068		20.6667	13.8684	3			Rattus norvegicus clone UI-R-FJ0-cpy-l-01-0-UI unknown mRNA.; transducer of ERBB2, 2; Transducer of ERBB2, 2	NM_001007146	AY724519
Rn30001603	Tfrc				1.39966		1.239	0.639	1.121	0.657219	1.06281	1.32938	1.22195	1.24607	1.16967	1.39314	1.10417	0.931252	1.63788	1.26963	1.14381	1.78552	1.15645	2.41861	1.70854	0.765799		76.3333	72.5419	3		Lss	Rat transferrin receptor mRNA, 3' end.; Transferrin receptor	XM_340999	M58040
Rn30023843					1.39886		0.877	1.363	0.759	1.27066	1.38034	1.95442	0.871795	1.37464	2.60256	1.45299	1.68803	1.58689	1.62108	1.18946	1.59117	1.41595	0.65812	1.2094	1.4245	1.03419		65.3333	15.308	3		RGD1311862		-	-
Rn30009912					1.39878		0.811	1.175	1.014	0.734319	0.813106	0.732789	0.777155	1.03799	0.893422	0.785569	0.874299	0.803162	0.888067	1.25446	1.41815	1.52371	1.79296	1.68281	1.80673	2.33529		1081.67	393.769	3				XM_223781	-
Rn30018758	Dap3				1.39846		1.621	1.328	0.051	1.95352	1.2615	1.46849	1.49938	1.61472	1.46746	1.52101	1.24502	1.28827	1.31299	1.19353	1.50556	1.49629	1.45098	1.25429	1.38302	1.12351		100.667	98.5512	3		RT1-Ke4; Rt1Ke4; MGC94153	Rattus norvegicus death associated protein 3, mRNA (cDNA clone MGC:94652 IMAGE:7191747), complete cds.; Death associated protein 3	NM_001011950	BC085878
Rn30000954	Insr				1.39752		1.119	0.731	1.15	#VALUE!	0.813451	1.13735	0.989735	0.962124	1.21381	1.12035	0.988673	0.826195	0.80177	1.48779	1.31363	1.39115	1.85841	2.01345	1.85947	2.3246		20.6667	13.0128	3			insulin receptor precursor; Rat insulin receptor mRNA, complete cds.; Insulin receptor	NM_017071	M29014
Rn30018936					1.39745		0.877	1.067	1.056	1.28645	1.01655	1.20062	1.00414	1.24302	1.27198	1.21406	1.20372	1.45295	1.23371	1.33713	1.37332	1.4819	1.19235	1.70424	1.70321	2.32161		272.333	71.4516	3		Wars		XM_219510	-
Rn30016722	Tpm1				1.39743		0.919	1.394	0.687	0.773219	0.843156	0.983588	1.00821	1.17382	1.53133	2.01361	2.42932	2.59325	1.61749	1.43902	1.55035	1.20291	1.45412	1.74002	1.15367	1.36964		122.667	155.513	3		CS1; Cas1; Cs-1; RATCATL; RATCAT01; Cat	brain alpha-tropomyosin (TMBr-3); Rat brain alpha-tropomyosin (TMBr-3) mRNA, 3' end.; tropomyosin 1, alpha; Tropomyosin 1, alpha	-	M34136
R005693_01					1.3973		0.852	0.99	1.158	0.942472	0.986966	1.10831	0.933034	1.42247	1.07865	1.09348	1.06921	0.93573	0.915506	1.32809	1.15685	1.70697	2.28809	2.09258	2.27596	2.30292		318.333	227.036	3		Tmem39a; RGD1306421		XM_233679	-
Rn30017702	Mef2d				1.39723		0.812	0.943	1.245	0.814748	0.894142	0.861768	0.840185	0.93962	0.88335	1.03828	1.19476	0.897225	1.10612	1.17318	1.70966	1.30884	1.60406	1.62487	2.01259	2.9499		88.6667	72.7003	3			Rattus norvegicus myocyte enhancer factor 2D, mRNA (cDNA clone MGC:93400 IMAGE:7134848), complete cds.; Myocyte enhancer factor 2D	NM_030860	BC081790
Rn30002125	Rab3gap2				1.39691		1.062	0.886	1.052	1.18634	0.991675	1.35382	1.41259	0.991675	1.27963	0.914545	1.18266	1.25539	1.12977	1.07982	1.39055	1.72037	1.43903	1.20103	1.33472	1.28991		64	19.975	3			synonyms: MGC105928, RGD1311518; Rattus norvegicus RAB3 GTPase activating protein subunit 2, mRNA (cDNA clone IMAGE:7301410), complete cds.	-	BC086380
Rn30001356					1.39652		0.995	#VALUE!	1.005	1.89682	1.28734	1.35333	1.28374	1.28734	1.44811	1.42412	1.42891	1.40612	1.21536	1.32933	1.57409	1.28614	1.24055	1.25375	1.27415	0.737852		#VALUE!	29.6985	2		p27Kip1; CDKN4; Cdki1b; P27KIP1; Cdkn1b		XM_217806	-
Rn30022023					1.39652		1.136	1.009	0.855	1.54468	1.3381	1.03752	1.34971	1.53075	1.06886	1.11992	1.23946	1.13037	1.34971	1.26499	1.38221	1.54236	1.31838	1.10251	1.03868	0.745068		52	12.1655	3		matrin-cyp; Ppig		XM_233345	-
Rn30001134	Lss				1.39551		0.593	0.93	1.477	0.614679	0.82263	0.834862	1.4159	0.654434	1.11009	0.905199	0.899083	0.83792	0.969419	1.27829	1.13761	1.77064	1.75535	1.66972	1.19878	1.87462		101.667	52.0032	3			Rattus norvegicus oxidosqualene cyclase mRNA, complete cds.; lanosterol synthase; Lanosterol synthase	NM_031049	U31352
Rn30002879	RGD1311862				1.39453		1.059	0.795	1.145	0.989819	1.43175	1.049	1.56634	1.05472	1.35921	0.950684	1.28858	0.937321	1.23894	1.45752	1.56347	1.16258	1.78683	1.37926	1.90041	2.76806		118.667	44.2305	3			Rattus norvegicus similar to mahogunin, ring finger 1; mahoganoid, mRNA (cDNA clone MGC:94393 IMAGE:7134018), complete cds.; Similar to mahogunin, ring finger 1	XM_220160	BC083621
Rn30005913					1.39399		0.669	1.043	1.288	0.68163	0.938536	1.12811	1.02348	0.978936	0.858771	0.871202	0.870166	1.17576	0.936464	0.987224	1.89054	1.30421	1.52797	1.32182	1.16126	1.4192		265	179.432	3				XM_239239	-
Rn30000356	RT1-Ke4				1.39369		0.847	0.877	1.276	1.13108	1.08242	1.06664	1.17712	0.526085	1.22052	1.22841	1.14687	1.12319	1.16133	1.26129	1.25997	1.6598	1.54932	1.44673	1.35072	1.28628		368	121.173	3			synonyms: Ke4, Rt1Ke4; Rattus norvegicus RT1 class I, locus Ke4, mRNA (cDNA clone MGC:94153 IMAGE:7127902), complete cds.	NM_001008885	BC079141
Rn30016725					1.39356		1.26	0.607	1.133	0.685838	0.739012	0.908844	0.989148	1.06348	0.657623	1.31905	1.414	1.33261	1.22463	1.82474	1.22246	1.13348	1.01899	1.10418	1.05263	1.24851		69.6667	18.61	3		LOC498564		NM_019131	-
Rn30003883	Wars				1.39301		0.873	1.06	1.067	0.872606	1.20983	1.16486	1.03247	0.868443	1.50624	1.30724	1.05828	1.00749	0.926728	1.38218	1.34555	1.45129	2.18568	1.37885	1.44629	1.16153		206	222.614	3			Rattus norvegicus clone UI-R-FJ0-cpx-i-02-0-UI unknown mRNA.; tryptophanyl-tRNA synthetase; Tryptophanyl-tRNA synthetase	XM_343110,NM_001013170	AY724504
Rn30007602	Cat				1.39295		0.607	1.077	1.316	1.06557	1.07154	1.01639	1.2772	1.21162	1.12668	1.28316	1.22355	1.32489	1.1386	1.51416	1.48286	1.18182	1.07452	1.48733	1.32936	0.99851		102.667	86.379	3			catalase (EC 1.11.1.6); Rat liver catalase mRNA, complete cds.; Catalase	NM_012520	M11670
Rn30002745	Tmem39a				1.39285		1.22	0.659	1.122	1.14669	0.945516	0.927913	1.11148	0.876781	1.22548	1.32272	1.22883	0.959765	1.25314	1.26153	1.51802	1.39899	1.92456	1.6689	1.65801	1.16429		411	187.393	3			synonym: RGD1306421; Rattus norvegicus transmembrane protein 39a, mRNA (cDNA clone MGC:94539 IMAGE:7188963), complete cds.; Transmembrane protein 39a	XM_213608	BC085845
Rn30013617					1.39267		#VALUE!	1	#VALUE!	#VALUE!	0.384743	0.634052	0.444997	0.797125	#VALUE!	0.481481	#VALUE!	0.687673	1.12935	1.19403	1.48867	1.4953	1.72195	2	1.56053	0.951907		#VALUE!	#DIV/0!	1				XM_225457	-
Rn30023654					1.39264		0.822	1.241	0.936	0.663872	0.978855	1.15494	1.08822	1.03135	0.621218	1.31462	1.09697	1.35618	1.00292	1.20853	1.70069	1.26868	1.77069	1.33649	1.67335	1.93802		28.3333	22.2336	3				XM_225864	-
R004390_01	Cdkn1b				1.3926		1.035	0.912	1.054	0.747883	0.802446	0.859831	0.875823	0.613358	0.761994	0.700847	0.998119	0.977422	1.12135	1.22389	1.28881	1.6651	1.72154	1.82126	1.74788	1.80621		317.667	173.656	3		Klhdc3	Rattus norvegicus clone E4-C cyclin kinase inhibitor (p27Kip1) mRNA, complete cds.; cyclin-dependent kinase inhibitor 1B; Cyclin-dependent kinase inhibitor 1B	NM_031762	AY623024
Rn30007583					1.3913		#VALUE!	0.756	1.244	1.11483	1.42698	0.988852	#VALUE!	1.82832	2.11817	2.10479	0.931996	1.21182	1.41695	1.60089	0.926421	1.6466	#VALUE!	1.63657	1.92642	#VALUE!		#VALUE!	52.3259	2				XM_236331	-
Rn30006955	Ppig				1.39108		1.138	0.921	0.941	1.21194	1.17324	1.01732	1.21637	1.08146	1.0704	1.0516	1.07704	1.1279	1.29266	1.26723	1.59123	1.31478	1.54478	1.53483	1.44969	0.697752		683.333	119.622	3		RLZF-Y; Rlzfy; MGC114256; Zfp99	nuclear matrix protein; contains cyclophilin domain and SR repeats; Rattus norvegicus matrin cyclophilin (matrin-cyp) mRNA, complete cds.; peptidylprolyl isomerase G; Peptidylprolyl isomerase G	NM_031793	AF043642
Rn30008347					1.39104		1.068	0.975	0.956	0.802663	1.54722	0.782688	1.43341	1.31053	0.900726	0.964891	0.963075	1.23971	1.37712	1.08777	1.71126	1.37409	1.29056	1.95884	1.36804	1.02966		662.333	1058.86	3				-	-
Rn30005353					1.39074		1.096	0.604	1.3	1.88302	1.13836	1.03682	1.27019	1.19893	0.969121	1.24525	1.17043	1.00831	1.20071	1.40024	1.5285	1.24347	1.04038	1.68171	0.985154	0.607482		32.6667	40.501	3		rCNRvc2; Pcdhac2; Pcdha4		XM_217026	-
Rn30009885					1.39028		1.002	1.112	0.886	0.948144	0.948144	0.908024	0.989902	1.01365	1.06277	0.986627	0.983352	0.974345	0.998908	1.23226	1.34034	1.59825	1.53439	1.57369	1.39683	0.940775		1265.33	353.37	3				XM_214253	-
Rn30002803					1.39015		1.285	0.504	1.211	1.09709	0.74973	0.768069	1.30205	0.934196	0.807983	0.840345	0.839266	1.00539	0.860841	1.16397	1.49407	1.51241	2.32362	2.39482	2.90291	4.51348		31.3333	10.7858	3				XM_213518	-
Rn30004035					1.38989		1.103	0.871	1.026	1.03054	1.75792	1.15498	1.33824	1.12104	1.02262	0.972851	1.1776	1.58258	1.41516	1.41516	1.37443	1.38009	1.43326	1.09729	1.11765	1.07579		216.333	84.0139	3		Hmgb1; Hmg1; Ac2-008; MGC93598; MGC93599	Rattus norvegicus similar to integrin, beta-like 1, mRNA (cDNA clone MGC:94470 IMAGE:7134947), complete cds.; Similar to integrin, beta-like 1	-	BC087076
R000613_01					1.38973		0.845	1.023	1.132	0.810179	0.997249	1.12105	1.1912	0.804677	0.957359	0.876204	1.13893	1.88583	1.11417	1.12792	1.90234	1.13893	1.37552	1.24209	1.13755	2.28886		1186.33	859.517	3				NM_012673	-
Rn30008511					1.38969		1.205	0.826	0.969	0.795543	0.884958	0.879944	0.935097	0.970195	1.04373	1.00028	0.966017	0.915042	0.912535	1.27187	1.49331	1.4039	1.58189	1.51421	1.55014	1.5468		356	34.0441	3				NM_031515	-
Rn30026399					1.38958		1.052	#VALUE!	0.948	1.68933	1.68536	1.35285	1.00546	#VALUE!	#VALUE!	1.4005	1.17916	1.25261	2.23524	1.24566	1.49479	1.42829	1.11563	0.729529	1.67742	2.06948		#VALUE!	111.016	2				XM_345371	-
Rn30012737					1.38919		1.149	0.915	0.936	1.57445	1.28138	1.30794	1.50806	1.51565	1.46538	1.29086	1.53462	1.44357	1.47012	1.57635	1.47012	1.12109	1.38286	1.94815	1.40847	1.08315		204	41.7971	3				-	-
Rn30000761					1.38875		#VALUE!	0.955	1.045	0.757683	1.02569	1.18086	1.21008	0.963224	0.963224	0.929975	0.999496	1.06499	0.923929	1.44383	1.25441	1.46801	1.77431	1.75113	1.9466	2.19849		#VALUE!	38.1838	2		Tspyl		XM_341067	-
Rn30016086	Klhdc3				1.38874		0.742	1.247	1.012	1.17254	1.3051	1.2546	0.672278	1.39348	1.28301	1.14413	1.44713	1.27354	1.28143	1.45818	1.36981	1.33824	1.71857	1.2262	1.60652	1.78958		687	304.074	3			Rattus norvegicus kelch domain containing 3, mRNA (cDNA clone MGC:93964 IMAGE:7114311), complete cds.; Kelch domain containing 3	NM_001012203	BC079035
Rn30001910					1.38843		#VALUE!	0.9	1.1	0.706236	0.919609	1.11796	1.40947	1.29827	0.665665	1.04132	1.00676	1.26972	0.909091	1.84072	1.24267	1.08189	1.20661	1.20811	1.25169	0.781367		#VALUE!	28.9914	2		Baiap2l1; MGC124996; RGD1308452		-	-
Rn30000841	Zfp99				1.38818		0.929	0.765	1.306	1.00117	1.4049	1.43641	1.48775	1.29638	1.33956	2.09685	1.4049	1.22287	1.20303	1.65694	1.08868	1.4189	1.66394	1.78413	1.38156	1.73162		43.3333	17.5024	3			Rattus norvegicus zinc finger protein Y1 (RLZF-Y) mRNA, complete cds.; zinc finger protein 99; Zinc finger protein 99	NM_145724	AF052042
Rn30008754					1.38785		0.763	1.287	0.95	0.574766	1.21963	0.838318	1.43271	1.23084	1.1243	1.14953	0.869159	1.35981	1.13832	1.27009	1.32336	1.57009	1.75794	1.74393	1.4271	0.499065		18	18.1934	3				XM_342336	-
R004616_01					1.38781		0.981	0.813	1.207	1.42579	1.52174	1.41679	1.08546	1.29535	1.10645	1.01349	0.862069	1.24888	1.12294	1.33133	1.50825	1.32384	0.725637	0.725637	1.24738	1.13043		56.3333	20.1329	3			Rattus norvegicus rCNRvc2 mRNA for cadherin-related neuronal receptor c2, complete cds.; protocadherin alpha subfamily C, 2; Protocadherin alpha 4	NM_201422,NM_053939,NM_053934,NM_053940,NM_199503,NM_199504,NM_199506,NM_199486,NM_053942,NM_053933,NM_199509,NM_199505,NM_199507,NM_053941	AB113398
Rn30018085					1.38775		0.718	1.066	1.215	1.08185	0.980823	0.876988	1.55051	1.37231	1.0594	1.45089	1.29654	1.14219	1.22638	1.45931	1.06922	1.63471	1.96726	2.22685	2.09214	3.84471		128.333	43.0387	3		Lrrc17		XM_214862	-
Rn30018463					1.38737		0.916	1.267	0.818	1.1278	1.33366	1.31576	1.7275	1.13526	1.81701	1.43511	1.29488	1.20686	1.33665	1.22029	1.22476	1.71706	3.28642	1.99602	2.12879	1.82596		2387.33	470.092	3		RGD1310143; Prepl; MGC105586		XM_238167	-
Rn30026498	Hmgb1				1.38735		1.164	0.618	1.218	1.67638	1.62451	1.20949	1.29249	0.788538	1.60524	1.52223	1.20059	1.73567	1.72826	1.35771	1.42885	1.37549	1.08202	0.761858	1.51927	1.44812		767.333	571.182	3		pur-beta	synonyms: Ac2-008, Hmg1; Rattus norvegicus high mobility group box 1, mRNA (cDNA clone IMAGE:7132958), complete cds.; High mobility group box 1	NM_012963,XM_345502,XM_227645,XM_345820,XM_212661,XM_343876,XM_221517,XM_237105,XM_213021,XM_344684,XM_345185	BC081839
Rn30000288					1.38703		0.973	1.135	0.892	1.0273	1.26892	1.08568	2.0473	1.5527	1.26486	1.82108	1.21054	1.20973	1.47081	0.810811	1.13514	2.21514	1.24703	1.79919	1.16676	1.11486		12.3333	1.52753	3				-	-
Rn30023113					1.387		1.23	0.887	0.883	0.982475	1.17087	1.15663	1.09748	1.14458	1.14129	1.34502	1.30011	1.24644	1.13801	1.3264	1.33406	1.50055	1.26944	1.17196	1.27492	0.96057		114.333	46.6083	3				XM_221369	-
Rn30016487					1.38696		0.781	#VALUE!	1.219	1.23467	0.933229	1.10269	0.754393	#VALUE!	0.984772	1.24717	1.02304	1.1066	0.879344	1.60094	1.47364	1.08629	#VALUE!	0.894182	0.955877	0.853573		#VALUE!	15.5563	2		Brd2		-	-
Rn30009963					1.3868		0.905	0.924	1.171	1.11598	1.19371	0.958667	1.1789	1.08822	1.10302	1.18816	1.08452	1.06601	0.951265	1.58051	1.33436	1.24553	1.19186	1.0438	1.01419	1.2992		41.3333	39.5011	3				-	-
Rn30001958					1.38671		0.981	1.004	1.015	0.879154	0.973817	1.12286	1.25982	0.932528	0.966767	1.11984	1.18228	0.926485	1.11984	1.4431	1.36757	1.34945	1.84894	2.13797	2.45619	2.95368		196	45.2106	3				XM_223423	-
Rn30000447	Tspyl				1.38627		#VALUE!	0.597	1.403	0.933731	1.26925	1.0794	0.94209	1.07463	1.04	1.53552	1.21433	1.04478	0.94806	1.62149	1.57612	0.961194	1.37552	1.10687	0.78806	1.6609		#VALUE!	14.8492	2			Rattus norvegicus testis-specific protein, Y-encoded-like, mRNA (cDNA clone MGC:94049 IMAGE:7123128), complete cds.; Testis-specific protein, Y-encoded-like	NM_001013033,XM_228225	BC081955
Rn30008879					1.38603		0.67	1.177	1.153	1.30699	1.19945	1.04779	1.30974	1.03401	1.07537	0.918199	1.10846	1.1057	1.2546	1.32077	1.35386	1.48346	1.56893	1.90809	2.28585	5.38787		187.333	103.21	3		Gale		NM_080783	-
Rn30000870	Baiap2l1				1.386		1.123	0.787	1.09	1.10392	1.16119	1.1877	1.25769	1.45387	1.03181	1.04136	1.19088	1.14104	1.4263	1.43054	1.36903	1.35843	1.74655	1.84836	1.94698	2.54507		38	11	3		Elf2	synonym: RGD1308452; Rattus norvegicus BAI1-associated protein 2-like 1, mRNA (cDNA clone IMAGE:7303117), partial cds.	XM_239603	BC089216
Rn30007919					1.38557		0.781	1.323	0.896	0.747863	0.990028	1.05556	#VALUE!	1.30057	0.878917	0.938746	0.746439	1.03561	1.02991	1.62678	1.16097	1.36895	2.32764	3.41311	2.10969	2.81909		52	36.0971	3		ALT2; Gpt2; Cc2-5; Gpt2_predicted		XM_343191	-
Rn30015282					1.38513		0.863	0.959	1.178	0.553515	0.437976	0.486341	0.596507	0.619346	0.62069	0.525302	0.730855	0.541424	0.635468	1.34483	1.06001	1.75056	1.00358	1.41066	1.62562	1.80161		500	249.682	3				NM_053539	-
Rn30003616					1.38382		0.894	0.815	1.29	1.86528	1.06178	1.25428	1.32842	1.03906	1.25548	1.11917	0.931447	1.20885	1.12515	1.57832	1.30211	1.27102	1.26624	1.35472	1.26026	0.948187		52.6667	28.006	3				XM_233944	-
Rn30011811					1.38375		#VALUE!	#VALUE!	1	1.06933	0.802521	0.672269	1.78782	1.10714	1.02941	0.470588	0.827731	1.05672	0.978992	1.47059	1.52521	1.15546	0.888655	0.978992	1.21639	#VALUE!		#VALUE!	16.2635	1			Rattus norvegicus leucine rich repeat containing 17, mRNA (cDNA clone MGC:94077 IMAGE:7124390), complete cds.; Leucine rich repeat containing 17	-	BC079098
Rn30006616	RGD1310143				1.38375		0.907	0.696	1.398	1.23281	1.45594	1.65187	1.73344	1.30969	1.0725	1.34156	1.49438	1.53563	1.26094	1.47563	1.34344	1.33219	1.30219	1.32563	1.07437	1.31062		220.667	198.215	3			synonyms: Prepl, MGC105586; Rattus norvegicus similar to RIKEN cDNA D030028O16, mRNA (cDNA clone MGC:105586 IMAGE:7312962), complete cds.; Similar to RIKEN cDNA D030028O16	NM_001010951	BC089111
Rn30006362					1.38369		1.007	0.941	1.052	0.869205	1.15232	1.02939	1.18709	1.07036	1.14611	1.01449	1.10762	1.48137	1.1995	1.40066	1.28022	1.4702	1.35844	1.5298	1.65894	2.04139		448.667	334.443	3			Rattus norvegicus pur-beta mRNA for transcription factor Pur-beta, complete cds.; Transcription factor Pur-beta	-	AB182574
Rn30011713					1.38362		#VALUE!	0.647	1.353	1.04114	1.13829	1.29943	1.70971	1.648	2.424	1.37714	1.01714	1.33143	1.42514	1.47771	1.29829	1.37486	1.60229	1.96457	1.896	#VALUE!		#VALUE!	1.41421	2		LOC501147		XM_237039	-
Rn30003696					1.38355		1.071	0.965	0.964	1.03102	1.13154	1.16893	1.09748	0.986153	0.931321	1.05012	1.34755	1.27195	1.12074	1.23872	1.63916	1.27278	1.21878	1.06674	1.24868	0.979507		75	4.58258	3				XM_235049	-
R004915_01					1.38349		1.038	1.011	0.951	0.933881	1.15368	1.12688	0.895282	0.899571	1.05826	0.966047	1.28771	1.08292	1.20836	1.33917	1.3649	1.44639	1.52466	1.59971	1.68442	1.65118		196	51.2152	3				NM_212495	-
Rn30005223					1.38335		1.05	0.854	1.096	1.50944	1.28872	0.776864	1.55954	0.990319	1.21249	2.32333	1.20741	1.72507	1.59366	1.15949	1.9015	1.08906	1.65029	1.46297	0.905373	0.321636		105.333	20.7445	3		Nnp1		XM_235023	-
Rn30013295					1.38299		0.924	1.122	0.953	1.01587	1.05602	0.950421	0.967526	0.998017	1.11329	0.983143	1.088	1.19212	1.18765	1.39365	1.56693	1.1884	0.789787	1.63312	1.23599	1.57809		194	50.2394	3				XM_215921	-
Rn30002857					1.38284		#VALUE!	0.843	1.157	0.968565	1.28929	1.35672	1.76583	1.40228	1.25011	1.10615	1.10159	1.37494	0.981321	1.91526	1.12164	1.11162	1.30661	1.31298	1.41959	1.64009		#VALUE!	161.22	2				XM_237808	-
Rn30004702					1.3823		1.1	0.835	1.066	1.22656	0.770813	1.21722	1.25383	1.0744	0.996172	1.08732	1.07871	0.989713	1.37153	1.09378	1.37225	1.68086	1.43038	1.29617	1.71818	1.78493		189.333	158.752	3				XM_223508	-
Rn30014199	RGD1359361				1.38221		0.911	1.089	#VALUE!	#VALUE!	1.12191	1.21588	#VALUE!	#VALUE!	#VALUE!	1.258	1.11219	1.21426	1.51316	1.15512	1.32766	1.66383	1.4759	1.17537	#VALUE!	0.618874		#VALUE!	6.36396	2			synonym: Mscp; Rattus norvegicus mitochondrial carrier domain containing protein RGD1359361, mRNA (cDNA clone MGC:95235 IMAGE:7132913), complete cds.; Mitochondrial carrier domain containing protein RGD1359361	XM_224361	BC082071
Rn30020518	Elf2				1.38199		0.664	1.102	1.233	0.723056	0.81719	1.07231	0.763984	1.13779	0.874488	0.79809	0.882674	1.00136	0.697135	1.50341	1.29741	1.34516	0.746248	1.54025	2.40246	1.93997		18	6.9282	3		LOC312863	Rattus norvegicus E74-like factor 2, mRNA (cDNA clone MGC:94231 IMAGE:7131145), complete cds.	-	BC083585
Rn30015438	Gpt2_predicted				1.38146		1.303	0.814	0.883	1.77536	1.59801	1.91724	1.33292	1.62414	1.39452	1.38892	1.60548	1.49347	1.62974	1.14063	1.38519	1.61854	1.61854	1.74922	2.13566	2.48849		55.6667	21.5019	3		mtp2a; Cim; Abcb3; MGC108646; Tap2	liver regeneration-related protein LRRG168; Rattus norvegicus Cc2-5 mRNA, complete cds.; glutamic pyruvate transaminase (alanine aminotransferase) 2 (predicted); Glutamic pyruvate transaminase (alanine aminotransferase) 2 (predicted)	XM_226351,NM_001012057	AY325245
R005110_01					1.38131		0.994	1.26	0.746	0.341311	0.833115	0.801639	0.685574	0.559672	0.904918	1.02492	0.822295	0.914754	1.1459	0.953115	1.53443	1.65639	2.54459	1.88852	2.29869	1.99377		30.6667	8.0829	3		Stx7		-	-
Rn30011168					1.38097		1.043	1.163	0.794	0.838478	1.04144	1.06934	1.33192	1.45497	1.02748	1.2203	1.23298	1.13531	1.04017	1.60211	1.45497	1.08584	1.17336	0.834672	0.842283	0.969133		178.333	219.687	3		Crebl2		XM_345900,XM_341173	-
Rn30009884					1.38062		#VALUE!	1	#VALUE!	3.8225	0.89375	0.91375	1.17375	0.94125	0.57625	0.818125	0.745	0.943125	0.833125	1.35437	1.25	1.5375	1.15625	0.8125	1.33625	1.3125		#VALUE!	#DIV/0!	1				XM_214253	-
Rn30012887					1.37986		1.086	0.687	1.227	1.22108	1.18033	0.902108	1.16066	1.06511	1.08337	1.01593	1.01311	0.944262	1.03419	1.31944	1.16487	1.65527	0.515691	1.25199	1.33068	1.16768		72.6667	78.4942	3		Rassf1; MGC94319		XM_217381	-
Rn30019286					1.37975		1	#VALUE!	#VALUE!	#VALUE!	1.03288	#VALUE!	0.626692	0.907157	#VALUE!	#VALUE!	1.00967	0.878143	1.55513	1.21857	1.12573	1.79497	1.53965	1.12959	1.04642	1.65377		#VALUE!	#DIV/0!	1				XM_236648	-
Rn30011636					1.37938		0.987	#VALUE!	1.013	0.98668	1.50863	1.60335	1.58658	1.18402	#VALUE!	1.63098	#VALUE!	1.36655	2.07203	1.28268	1.48495	1.3705	1.19684	0.736063	1.44351	1.21756		#VALUE!	7.07107	2			Rattus norvegicus similar to RIKEN cDNA 1700052H20, mRNA (cDNA clone MGC:95303 IMAGE:7134752), complete cds.; Similar to RIKEN cDNA 1700052H20	-	BC083917
Rn30011699					1.379		#VALUE!	1.126	0.874	0.505708	0.745434	0.727169	0.285388	0.692922	0.942922	1.12443	0.957763	0.997717	1.08219	1.28196	1.31735	1.53767	1.0137	2.05137	1.67352	3.91781		32.3333	28.5365	2				XM_218759	-
Rn30016431					1.37897		0.656	1.045	1.299	0.728099	0.848799	0.825438	0.804023	0.942245	0.885788	0.804023	1.09994	0.9695	1.22258	1.12914	1.22258	1.7852	2.46658	2.41207	2.7878	5.52693		129.667	76.3697	3		Itga5		XM_235707	-
Rn30001072	Nnp1				1.3788		0.983	0.804	1.214	1.59463	1.26923	1.17543	1.50083	1.56807	1.6295	1.70504	1.33232	1.28749	1.32568	1.40786	1.34477	1.38379	1.28168	1.19452	0.938019	0.425014		265.667	81.9837	3		Rcn2	Rattus norvegicus novel nuclear protein 1, mRNA (cDNA clone MGC:95206 IMAGE:7132167), complete cds.; Novel nuclear protein 1	NM_001012073	BC087152
Rn30023459					1.37776		0.859	1.61	0.531	1.312	0.945278	0.963813	0.759929	1.50794	1.20212	1.32259	1.1955	1.17564	1.14916	1.45499	1.25905	1.41924	0.530891	1.22198	1.48544	1.33583		18	7	3		RGD1359593		XM_229225	-
Rn30026599					1.37773		1.178	0.429	1.393	2.01806	1.80587	1.80361	1.307	0.873589	1.53499	1.70429	1.8623	2.00451	1.86907	1.5079	1.37472	1.25056	1.52822	1.18284	1.64334	2.09707		50	38.6911	3				-	-
Rn30013381					1.37748		0.888	1.095	1.017	1.29884	1.06291	1.18336	1.01573	1.2144	#VALUE!	#VALUE!	#VALUE!	0.846854	1.07781	1.51366	1.13369	1.4851	1.55339	1.77318	2.31333	2.27483		172.667	111.518	3				XM_230837	-
Rn30013843					1.37695		0.842	1.221	0.936	1.04932	1.29391	1.31656	1.16407	1.09914	0.996477	1.26069	1.55058	1.37544	1.59285	1.38148	1.18973	1.55964	2.22547	1.8314	2.80825	2.79618		29.6667	7.50555	3				XM_218411	-
Rn30001687					1.37672		1.135	1.032	0.832	1.57727	1.27335	1.31971	1.25172	1.05082	1.17033	1.35062	1.34547	1.16415	1.03022	1.34547	1.25893	1.52576	1.46085	1.39801	1.22802	0.615041		95.3333	39.5011	3			Rattus norvegicus similar to RIKEN cDNA 1810060J02, mRNA (cDNA clone MGC:94147 IMAGE:7127603), complete cds.; Similar to RIKEN cDNA 1810060J02	XM_232540	BC079135
Rn30000347	Tap2				1.37659		0.991	0.862	1.147	1.88586	1.6321	1.48957	1.23754	1.36964	1.72769	1.27057	1.56605	1.46524	1.44264	1.53129	1.38355	1.21495	0.976825	1.65295	1.38007	1.62341		34.3333	24.5832	3		Adam19	Rat mRNA for transporter polypeptide mtp2.; transporter 2, ATP-binding cassette, sub-family B (MDR/TAP); Transporter 2, ATP-binding cassette, sub-family B (MDR/TAP)	NM_032056	X63854
R000242_01	Stx7				1.37657		1.312	0.463	1.224	1.05919	0.97733	0.836272	1.34005	1.14484	1.06423	0.709068	0.972292	0.788413	1.03652	1.17128	1.36146	1.59698	0.866499	1.7796	1.22166	2.28463		139	115.326	3		Ndufs2	Rattus norvegicus syntaxin 7, mRNA (cDNA clone MGC:93455 IMAGE:7193349), complete cds.; Syntaxin 7	NM_021869	BC085737
Rn30006441					1.37635		0.549	1.039	1.412	1.60347	1.17832	1.23885	#VALUE!	1.0488	1.58095	0.977006	1.37119	1.61614	1.10652	1.41764	0.896762	1.81464	1.5542	1.76255	1.54575	1.50915		16.3333	12.5033	3			AGENCOURT_27541216 NIH_MGC_254 Rattus norvegicus cDNA clone IMAGE:7313598 5', mRNA sequence.; CAMP responsive element binding protein-like 2	XM_342774	CO402049
Rn30005928					1.37533		0.851	1.266	0.883	0.745079	1.0689	1.15256	0.939961	0.938976	1.25197	0.980315	1.18996	1.25394	1.28346	0.911417	1.39075	1.82382	1.80413	1.85236	1.30315	1.04528		81	20.664	3				XM_232473	-
Rn30019902	Rassf1				1.37479		1.002	1.296	0.702	1.07939	1.34617	1.08143	1.19182	1.05383	1.31346	1.30119	1.48007	1.37581	1.73969	1.15809	1.58126	1.38501	1.49642	1.88075	1.7029	1.92572		256.333	45.9384	3			Rattus norvegicus Ras association (RalGDS/AF-6) domain family 1, mRNA (cDNA clone MGC:94319 IMAGE:7132629), complete cds.	NM_001007754	BC079237
Rn30003137					1.37473		0.837	0.537	1.627	1.35628	0.608943	1.21363	1.1604	0.909155	0.15841	0.496097	0.419446	0.417317	1.29666	1.19446	1.56494	1.3648	0.726047	0.391767	0.772889	0.413059		11	5.2915	3				XM_340794	-
Rn30025840					1.37471		0.75	1.183	1.066	1.03207	1.27119	1.08704	0.493358	1.14201	1.153	1.17224	0.799817	1.22721	1.31654	1.32066	1.37975	1.42373	0.743472	1.05131	1.56253	0.872652		27374.3	8642.23	3		Asb16	AMGNNUC:NRHP1-00001-D8-A W Rat hypo,frac 10 (10482) Rattus norvegicus cDNA clone nrhp1-00001-d8 5', mRNA sequence.	NM_138895,NM_138895,XM_233512,NM_138895,NM_138895,XM_346023	CB762929
Rn30001341					1.37456		0.661	0.921	1.418	1.64384	1.33973	1.73542	1.35499	1.08258	1.11663	1.03796	1.14599	1.28689	1.01213	1.19883	1.44775	1.4771	1.54638	1.46536	1.49589	1.68493		42.6667	21.0317	3				-	-
Rn30010364					1.37438		0.765	0.919	1.317	1.30041	1.11908	1.07848	1.20839	1.47632	1.26252	1.01218	1.09066	1.10825	1.25034	1.31529	1.37348	1.43437	1.1502	1.12585	1.1908	0.492558		76	39.95	3				XM_215247	-
R000734_01	Rcn2				1.37379		#VALUE!	1.13	0.87	1.01289	0.966702	1.10419	0.960258	1.44039	1.69388	1.47046	1.0247	1.07411	1.09023	1.40816	1.62084	1.09237	0.988185	0.982814	1.00752	1.18367		#VALUE!	781.353	2			Rattus norvegicus taipoxin-associated calcium binding protein-49 precursor mRNA, complete cds.; reticulocalbin 2; Reticulocalbin 2	NM_017132	U15734
Rn30007125	RGD1359593				1.37324		0.723	0.788	1.489	1.27678	1.26515	1.4382	1.50073	0.641299	1.1081	1.41493	1.18517	1.7872	1.34513	1.13282	1.11537	1.87155	1.86428	1.73921	1.0761	0.869607		76	20.2237	3			Rattus norvegicus similar to RIKEN cDNA 4921537D05, mRNA (cDNA clone MGC:94102 IMAGE:7125504), complete cds.; Similar to RIKEN cDNA 4921537D05	XM_345815	BC081969
Rn30004446					1.37322		1.224	0.728	1.048	1.26028	1.01945	0.901272	1.16904	1.03665	1.05984	1.09499	0.914734	0.899776	1.40763	1.07031	1.55049	1.49888	1.64622	1.85639	2.11892	0.986537		63.6667	7.50555	3		RLZF-Y; Rlzfy; MGC114256; Zfp99		XM_233842	-
Rn30005977					1.37317		1.008	0.992	#VALUE!	1.59628	1.02789	2.34661	1.54449	1.02789	1.22576	1.58566	1.56972	1.79017	1.8008	1.39177	1.27357	1.45418	1.77291	1.60027	1.49137	1.30146		#VALUE!	5.65685	2		Pass1; Hspbap1		NM_181478	-
Rn30003477					1.37296		0.839	0.97	1.191	0.98467	1.10153	1.20558	1.18447	1.15808	1.16487	1.60669	1.11284	1.16939	1.07514	1.31038	1.56446	1.24403	1.21538	1.11284	1.24629	0.888917		337	75.1066	3				XM_222855	-
Rn30021623					1.37291		1.216	#VALUE!	0.784	0.794521	0.883562	0.889269	0.929224	1.13699	0.641553	0.982877	0.969178	0.90411	1.05479	1.35731	1.3105	1.45091	1.76027	1.47489	2.51712	4.69749		#VALUE!	7.77817	2		GTP cyclohydrolase I; Gch		XM_237078	-
R005552_01					1.37227		0.813	0.846	1.341	0.788001	0.865593	0.823617	0.887216	0.794361	0.849057	0.812169	0.901844	1.00297	0.891668	1.08247	1.32287	1.71147	1.64533	1.82786	1.9894	2.11533		76.3333	33.546	3			UI-R-BJ2-bpn-e-06-0-UI.s1 UI-R-BJ2 Rattus norvegicus cDNA clone UI-R-BJ2-bpn-e-06-0-UI 3', mRNA sequence.; A disintegrin and metalloproteinase domain 19 (meltrin beta)	XM_340789	BF408969
Rn30003117	Ndufs2				1.37209		0.963	0.814	1.223	1.19118	0.953146	0.97777	1.12244	1.25889	1.24966	1.1604	0.959302	1.07216	0.896717	1.27736	1.38919	1.44973	1.04446	0.983926	0.973666	0.807456		1210.33	1193.71	3		Pum2	Rattus norvegicus NADH dehydrogenase (ubiquinone) Fe-S protein 2, mRNA (cDNA clone MGC:95229 IMAGE:7132777), complete cds.	NM_001011907	BC082067
