# Supplementary material for: Temporal Dissection of Rate Limiting Transcriptional Events Using Pol II ChIP and RNA Analysis of Adrenergic Stress Gene Activation
Source: PLoS One. 2015 Aug 5;10(8):e0134442. doi: 10.1371/journal.pone.0134442 (PMC4526373; doi:10.1371/journal.pone.0134442)
Supplement: S2 Table — (XLSX) [file pone.0134442.s006.xlsx]

## Sheet: Sheet1
Table S2:
Col D: All 24 Genes Consistently Upregulated in Atria During Coronary Artery Bypass Surgery
Col E: CPB in Ventricle
Col F: Endothelin Stimulation of Neonatal Myocytes
Col G: PE Stimulation of the alpha1aAR in Rat-1 Fibroblasts (this report)
			Expressed as Fold Increase in mRNA relative to control
	Gene	Description/Function	Heart (1)	Heart (2)	Myocyte (3)	Rat-1
			Atria	Vent.	ET1	PE
1	IL6	Interleukin 6	41	4	6	22
2	Junb	TF, AP1 family	25	5	4	7
3	Nr4a2	TF, Steroid family nuclear receptor	23	9	5	Yes (4)
4	Fos	TF, AP1 family, Oncogenic	20	15	28	112
5	Nr4a1	TF, Steroid family nuclear receptor	19	4	17	392
6	Zfp36	Zinc fingers, mRNA stability	13	8	6	23
7	Dusp1	MAPK phosphatase	12	4	4	25
8	Egr3	TF, Early growth response 3	10	10	20	-
9	Nr4a3	TF, Steroid family nuclear receptor,	8	-	26	634
10	Slc2a3	Solute carrier, glucose (Glut3)	8	9	2.3	-
11	FosB	TF, AP1 family	7	8	306	77
12	Cxcl2	Chemokine, rat Cxcl1, (Gro2)	6	10	1.5	8
13	Dusp5	MAPK phosphatase	6	2.5	4	12
14	Klf4	TF, Krupple-like	6	5	4	25
15	Cyr61	Angiogenic Inducer	4	4	6	4
16	Atf3	TF, CREB family	8	10	34	42
17	Sele	E-selectin, cell adhesion	7	5	-	-
18	Ccl2	Cytokine, small inducible (Scya2)	6	4	-	-
19	Egr2	TF, Early growth response 2	6	2	13	-
20	Cdkn1a	CDK inhibitor p21/Cip1	6	2.3	-	-
21	Btg2	B-cell translocation gene 2	5	5	6	25
22	Myc	TF, Oncogenic	5	4	4	Yes (5)
23	Plaur	Receptor, Plasminogen	5	-	5	10
24	Smg1	PI3 related kinase	5	-	-	-
25	Ptgs2	Prostaglandin synthase 2 (Cox2)	-	5	10	5
26	Jun	TF, AP1 family	-	2.6	2.6	3.5
27	Otud1	Deubiquinating Enzyme	-	2.3	5	6
28	Ccnl1	Cyclin L1, CTD kinase subunit	-	2	1.9	4.5
(1) Ruel, 2003, J Thorac Cardiovac Surgery, 126, 1521 and Voisine, Circulation, 2004, 110 [SII], 280II
(2) Ghorbel, 2010, Physiol Genomics, 42, 67
(3) Cullingford, 2008, Genome Biology, 9, R32 (PE induced 50 of the 80 genes most upregulated by endothelin receptor; see Table S1)
(4) Quantitative PCR shows Nr4a2 to be upregulated 10-fold, (Michelotti, unpublished)
(5) Microarray shows Myc to be Upregulated 4-fold by ±1aARs under serum free Conditions, (Morris and Lei, Unpublished)
