# Supplementary material for: Temporal Dissection of Rate Limiting Transcriptional Events Using Pol II ChIP and RNA Analysis of Adrenergic Stress Gene Activation
Source: PLoS One. 2015 Aug 5;10(8):e0134442. doi: 10.1371/journal.pone.0134442 (PMC4526373; doi:10.1371/journal.pone.0134442)
Supplement: S3 Table — (XLS) [file pone.0134442.s007.xls]

## Sheet: Table S1 ChIP Primers
Table S3:
Primer Pairs for traditional PCR used in Pol II ChIP and pre-mRNA PCR analysis
Gene	Primer Pair	5' primer	3' primer	Relative to TSS	PCR Prod. Length	gene element
Dusp5 is 13,412 bp
Ref NC_005100.2, NM_133578.1, Join (1..553,4833..4981,8940..9159,11916..>13412)
Dusp5	1, 2	ATAGGGCCGAGGGTGTTTAAG	TTGGGCAGCAACATTTACCGA	1806	377	In1
Dusp5	3, 4	AGCGCGTAGGATTGAAACTC	GCATCCGGTAAACAGTAGGGTA	-3284	230	5'
Dusp5	5, 6	CCAGCCTGGCCGTGTG	GGCCGCCTCAACCTTCTT	2028	375	In1
Dusp5	7, 8	CGAAGCCCATTTCACAAGAG	CGGCCCAGGGACTTTAG	4881	287	Ex2/In2
Dusp5	9, 10	CCTTGGCCATTGGAAGTTTCTTAC	CAGTGGGCCAGAGGTCTACAGA	6224	237	In2
Dusp5	11, 12	CGGGCACTGCTTGTTATATGTT	TGTTCCAGGATCGGGTTCA	12274	281	Ex4
Dusp5	13, 14	GCTTGGGATAGTCAGGCTTGCTTT	AGCTTCCCATCTGGCATTCTCAC	13435	268	Ex4?/3'?
Dusp5	15, 16	CTCTAATCAGCCCTGGAAACCTAC	GACCGGCAAGTGGAGTGAG	14734	296	3'
Dusp5	17, 18	CAAGCCACGCCGCATCT	CTCGAGCGAGGGCGTCTTAG	-474	317	5'
Dusp5	23, 24	TAGAAAGCACTGCCCTCAAGGATA	CCACCCCTGTCCCCATTTAGT	2789	233	In1
Dusp5	27, 28	AGGCCTGGATGTCTCTGTAAGCAT	TCTCAGCTAACGGGAAAGGAATCA	5772	291	In2
Dusp5	29, 30	CCGTCACCCCGAGACATAGA	CTGGCCCGGAACTCACTG	7094	304	In2
Dusp5	31, 32	CTCTAGCCGGGTGCTCCAAT	GATGGGGGTCCTCGATCA	8212	276	In2
Dusp5	33, 34	TTAAAGACGGCCCTGAGTCAAG	GAGAAGGAGGTGAGGCCATACA	9599	277	In3
Dusp5	35, 36	CCGGGCACTGCTTGTTATATGT	GTTCCAGGATCGGGTTCAAA	11273	281	In3
Dusp5	37, 38	GACGGCCAGTTTGCACAGGTTG	GTGGGTGTGGAGGGCAGGATCT	11838	298	In3/Ex4
Dusp5	39, 40	TGGTTTCTCGCGATTGTAGGAA	GTTCAGACGGGCAGGTCCTT	12494	366	Ex4
Fos is 2867 bp
Ref NC_005105.2, NM_022197.2, join (1..293,1054..1305,1711..1818,1932..2867)
Fos	1, 2	GGCGGGAGGGCAAGTGTT	TGAAGTCATCAGGGCAAATGGAG	-6959	239	5'
Fos	3, 4	GCGCCTAAATTCACACCAACATA	CTCCGCCGACTGACATCAC	-1878	232	5'
Fos	5, 6	ATTGTAGGTAAAGCGGGTTATTGAA	AGAGAAGGCGAGCGAACATT	-722	299	5'
Fos	7, 8	TGCTGCGAGCCGGTGTGTAA	TCCGCAGCTCAGCCTTTCTC	680	186	In1
Fos	9, 10	GCCCTTTCCCACCCTCGTCA	ACAGCACCCGCACCTCTCAC	1436	198	In2
Fos	11, 12	ACTGGGGTGACTGAACAGAGGT	GTTTCAGGAGCAGCAGCTGGTT	1647	202	In2/In3
Fos	15, 16	CACGCCCTCTGTTCCCTTATCA	AAGGCGAAGATAGGCAAATACA	3510	203	Ex4/3'?
Fos	17, 18	GGAGGGCATTCATGTACTACGG	TCTTGCGGAGAACCCAGATTTC	4157	334	Ex4/3'?
Nfil3 is 15220 bp
NC_005116.2, NM_053727.2, Join (1..131,13391..15220)
Nfil3	3, 4	AAGAGGAGGGCATAGCTGGA	TGTGGGCACGGGAGACAAAC	22704	242	3'
Nfil3	5, 6	TGTGAAGGGCGTGGATG	GACACGGCTGCCAACCAGAG	-6586	241	5'
Nfil3	7, 8	TTAGAAGTCTGGGTCCCAATGCAG	GGCCGACTGACTGACTGACA	-4809	236	5'
Nfil3	9, 10	GGGTTAGACCTGGGCTCGAT	GCGGCTGGTTCGTTTCAG	-632	258	5'
Nfil3	11, 12	GCTACGTTCAGAGGCCAACAGG	AAACGGCTGAAATAGGGATGCTA	3481	388	In1
Nfil3	15, 16	GGAGTGAGCCCAGGAATCCTTC	GGAATTTACACAGCCCACCCTC	11043	378	In1
Nfil3	17, 18	ACTCTGCCTGGCGTGTAGTCAGA	CCGGGTCCTCTCAGTAGCGT	15089	262	Ex2/3'
Nfil3	19, 20	CACCCAATCTCGCCTGATCC	GCGCGTGCGTGTGTACCT	17410	243	3'
Nfil3	21, 22	GGGCCTACATGGTGGAAAG	GTTACTGGTCCAGGCGTCTTC	19662	273	3'
Nfil3	23, 24	GGCGGTGTGTTTCCTGAAC	CCACCCGGAACATCTCACTA	319	254	In1
Nfil3	25. 26	GGAACCCGCCAAAGGAGATTTA	CGCTTGCCCAAATACGGAATGT	344	391	In1
Nfil3	27, 28	GGCGCTCGGAACTGACCTAC	CAAGAGCGGGCACGGAT	1777	263	-
Nfil3	29, 30	GCCGTCTTGATTTGCTTAGGAG	CATAGGCGCACATTCTCACATC	2426	242	In1
Nfil3	31, 32	GGAGGGCATTCTTGACCGTGAT	GTGACGTCAGAAGGCCATCCA	4533	239	In1
Nfil3	33, 34	GCTCCAGCGCCCTCTTCTGA	CCCAAGGGAGCCCATTGAAA	7233	332	In1
Nfil3	35, 36	GAAGACAGGGCCCGTAAGGA	GCCCGTGTGCCAAATACC	11505	395	In1
Nfil3	37, 38	CGAGAAGCTGAAGCCCTTACAA	CGCCGTTTCTCCCAATACAT	12457	335	In1
Nfil3	39, 40	GAAAGCAGATGGGCAGTGTG	CAGACCTCAATTCAGCCCGTAAT	16716	261	3'
Nfil3	41, 42	TTTCAAGGCCCTCTGTTATCTCA	TCGGCCTTACATCTGGATCTTC	18054	257	3'
Nr4a1 is 7784 bp but has two upstream TSSs
NC_005160.2, NM_024388.2, join (1..108,3047..3921,4733..4862,5164..5315,5685..5887,5977..6155,6948..7784)
Nr4a1	1, 2	GGGCGGGAAGAATGATGAAT	CACCAGGGCCCAGTCTACCA	-3406	275	5'
Nr4a1	3, 4	TCGGCAATTTCTCAACTAGGGT	TTGGTAAGGTGCGCTTGATAAGT	-893	236	5'
Nr4a1	7, 8	AAGTGGGCGAAGGGTCTG	GGGAAGGAGAGCCGTGGAAATC	286	234	In1
Nr4a1	9, 10	CTCTAGACCTTCCCGCTCAGT	AGTTTCCGGCACCTACATCAG	2059	208	In1
Nr4a1	11, 12	TGGTTGAAAGTCAGCCGATCT	CCGTCCAAGAGGGCTCAGTCA	2657	215	In1
Nr4a1	15, 16	TCCCTTCGCCTCCTCTCTCAA	TGTTCTCAGGGCAGGGTGGAT	5121	234	In3/In4
Nr4a1	17, 18	GTGGTAGCCCGAAGTCACTCC	ACAGCTAGCAATGCGGTTCTG	6668	342	In6/Ex7
Nr4a1	19, 20	TCTTCCGCTCTCCTTCCATGT	TCTGGGCACCAAAGTGAGATG	7626	380	Ex7?/3'?
Nr4a1	21, 22	TGAGCCCACAGTGCATAGCTT	CCCAGATCGCAAACACGGATA	9176	265	Ex7?/3'?
Nr4a1	23, 24	AGGCCTTCGGGTTGCTCAAG	TCAGCCGGAAGACTACCACA	-6087	393	5'
Nr4a1	25. 26	CTTCTCAGCCGAGGAAACAAG	CTGCGGAGTTGGGTAAACAG	-4656	201	5'
Nr4a1	27, 28	ATGAAACTGGGTCCCGAGAAA	CCGGCTCTTCTTGAGTTGC	11848	282	3'
Nr4a1	29, 30	GGGCCTGGTTTCCTCTTTACT	GTGCCGAGGCTTGCTTACAAC	13137	362	3'
Nr4a1	31, 32	GGCGCTGGGATCCTAGAGGTC	TGCTTCCTCCCGGTGTATCAG	-11289	394	5'
Nr4a1	33, 34	ATGGCGGCAGAGATAGGAT	GGCCCAGCAGCTCAGTCAAGT	-8906	284	5'
Nr4a1	35, 36	GCGGGCGAGCTAGGTTGC	ATGGCCCTGCTACGCTCTCA	-8427	232	5'
Nr4a1	37, 38	CAGTGGCCAGGTGTCTCCC	AAACAGGTGCCCACGTCACAAG	-6974	233	5'
Nr4a1	43, 44	TGTCGGCATTAGGGAAGAGTTT	GATCCTCTAGGCCCTGTGACTTAT	-16302	277	5'
Nr4a1	45, 46	CCAACAGAGTCACGCCTTCTAACC	TGGGCCTGAACTTACTTTGCTCATAC	-15286	396	5'
Nr4a1	49, 50	GAAGCGTGCCCTTGAAAGAACT	CCATTAGGGCCCAAACAACATT	-4113	254	5'
Nr4a1	51, 52	GAGGCCGGTCATTGATTC	CTCACTGCGGGTAGGAGTAA	-3286	273	5'
Nr4a1	55, 56	GTGTGGCCGGTCTTCTGACT	CCGCCGTCCATGAAGGT	2836	392	In1
Nr4a1	57, 58	CTGAGCGGCCCATTAGACGA	AGCGGCTGGCACGGAATAG	3391	342	Ex1/In1
Nr4a1	59, 60	CAGGCCCTGCTGTGGAACTTAAC	AGGAGGATGGTGGGCAGCTTA	5647	263	In4/In5
Nr4a1	61, 62	ATCTCTTCCGCTCTCCTTCCAT	TCACCACAACCTACCGCCTAC	7623	299	Ex7/3'?
Nr4a3 is 5,489 or 39,844 bp, Numbers relative upstream Tis at 1 bp (down stream Tis at 5536)
NC_005104.2, NM_031628.1, join (1..523,3748..3927,6022..6980,10707..10836, 11307..11479,22227..22426,25653..25831,37788..39844)
NM-017352.1, Second isoform: join (5538..6980,10707..10836,11307..14004)
Nr4a3	1, 2	GGTCGAGCCGAGTACAAGAT	GGCGCTCCTACATTGAATC	-2017	388	5'
Nr4a3	3, 4	GGCGGCGCGAATCTGAG	CTCGCTCTCTCGGCACGTCA	-329	310	5'
Nr4a3	5, 6	ATTTCCTGGCCATCGAGAAT	CCCGGTGCACAACCTAGTG	2620	315	In1
Nr4a3	7, 8	AGCGGGCAGTCTGGTCAAC	CAAATCCGGGCCCTTTACCT	3987	371	-
Nr4a3	13, 14	CAGGCCTGGGCATTTGTGTC	AGAGCATCTTGGGAGCACATGGAT	7379	254	In3
Nr4a3	15, 16	GGCGCTTAGATCGGCACAGT	TTGGGAAGGCTGGGTAGTGTTT	9310	347	In3
Nr4a3	17, 18	ACGCCCTTGTCCGAGCTTTAAC	GGTGTAGCCCTGTCAGCGTCAT	11424	286	Ex5/In5
Nr4a3	19, 20	CTCCCGGGCAAAGCTAGA	CTCCTTCTCGGCAGCAATTC	14546	397	In5
Nr4a3	21, 22	CCCGCCCTGCCTAACAGTG	GGCCAAGGCTCCCACATACTCT	18743	308	In5
Nr4a3	23, 24	TAAGGACCGGCTGAGTGAAG	TCTGCCGATGTATCTGTAACCA	24008	390	In6
Nr4a3	25. 26	GTTTGCAGGCCGCTGTAGA	AGAGCCAGTTGCCACCCTAGAT	27993	308	In7
Nr4a3	27, 28	TTTGGCCAAGAGAAAGTCTAGC	CATACGGCCGAGCACTAAC	34842	295	In7
Nr4a3	29, 30	AAATGTCACTTCCCACGCAGTT	ACATGATTCGCTATCCGGGTTA	39565	395	Ex7/3'?
Nr4a3	31, 32	ATCCCAGAGCCGCAGACA	CAGTGAGGGCAGCATCAACA	43443	337	3'
Nr4a3	35, 36	GGAGACGGTTAAGGCCATAGGT	CAGGGCAGAGGCTCCATATTC	-4773	247	5'
Nr4a3	41, 42	ACCCTTGGCCCTCGAAACT	GGAACGAATAGAGCCCGAATTG	3147	243	In1
Nr4a3	43, 44	CCGCACACAGCATATAGGAGA	ATTTGAAGAGGAGGCCATTGAT	5236	361	In2
Nr4a3	45, 46	GGCTCGGGTTTCCATTTAGTCT	AGGAAGAAGCCCAGGGTTTAGA	36050	313	In7
Nr4a3	47, 48	GTTTACCAGGGTAGGGCTGTGT	GAGCACGCCGTTTGATAACAT	38450	316	Ex8
Nr4a3	49, 50	CTCCTGACCGCAGTGGTAA	ATACCGCCTCATGTGTAGAAGTTT	-6361	292	5'
Nr4a3	53, 54	TGAGCAAGGGCCTTTCACATATTAAAT	CTGTCAGGCAAGAAGAGGGAGACT	-2789	338	5'
Nr4a3	55, 56	GCCACTTGGGATTCTAGCAGACC	CTTTCCTATGGCCCATTTGTCTTC	-1343	288	5'
Nr4a3	57, 58	TTGGCGGCGCGAATCTG	TGTGACGCCATGGGACGCTA	-331	233	5
Nr4a3	59, 60	CCGCTCCTTCACTTGCACACA	GAGCGCCGCCGAGAGGT	79	270	Ex1
Nr4a3	63, 64	CGGTGATGAACGGCAGTA	CCCGGGCTCATTTCAATA	908	231	In1
Nr4a3	65, 66	CTTCTCCGGGCCTTGACT	GGAGAACCCGGGCACATA	1258	283	In1
Nr4a3	67, 68	TTCCCTTTCTGCCGGTCTC	GCGCCTGGAAACACGTTC	1949	290	In1
Gpcr5a (Rai3) is 18,913 bp
Ref NC_005103.2, NM_001079890.1, join(1..105,12612..13553,17692..17750,17957..18913)
Gprc5a/Rai3	1, 2	CCCAGGCCCAAAGGAGTGAC	CGCCCACTGTTTGTTCAGC	1507	357	In1
Gprc5a/Rai3	3, 4	GCGCCTTATTCCACCCATT	TGGACCCGCTGCCTGACTCT	17721	365	Ex3/In4
Gprc5a/Rai3	5, 6	TTGGCTTCCTGGGTCTTACGG	TGGCTGTCATTGAGGGCACTTA	-5088	417	5'
Gprc5a/Rai3	7, 8	CGCCTGGATCTGGGACTTGT	CAGAACCATGGGCTGCCTA	-2588	305	5'
Gprc5a/Rai3	9, 10	GAAGGGCGTGAAGAGAAGTA	CCCGCAGCTCGTCCACTA	-1247	410	5'
Gprc5a/Rai3	13, 14	TTCCAAGTGCCGAGACTCAG	CCCAGGGCAACAGATCAAGACT	2512	214	In1
Gprc5a/Rai3	15, 16	TGCTCACATGGACGGCTGG	CCGGGCTTCTCACAGACTCT	7030	262	In1
Gprc5a/Rai3	17, 18	CCAGTGGTTGCCGCTCAGAC	AGAGAAGCAGAGGGCGAAGA	12646	301	Ex2
Gprc5a/Rai3	19, 20	AGAGAATTGGCAGCATGGCTTACC	GGATCCCGGAGAGTGAATC	19184	305	3'?
Gprc5a/Rai3	21, 22	CCATCATGCCCACTCCTTCCTG	TCCCGGGTCCTCTCAGTGTC	21147	385	3'?
Gprc5a/Rai3	23, 24	TCCCGCTCCATCACTCTACT	CCAGGGAGGGCAGAGCATTATC	23213	384	3'?
