# Supplementary material for: Temporal Dissection of Rate Limiting Transcriptional Events Using Pol II ChIP and RNA Analysis of Adrenergic Stress Gene Activation
Source: PLoS One. 2015 Aug 5;10(8):e0134442. doi: 10.1371/journal.pone.0134442 (PMC4526373; doi:10.1371/journal.pone.0134442)
Supplement: S4 Table — (XLS) [file pone.0134442.s008.xls]

## Sheet: Table S2  Matrix Chip Primers
Table S4:
Primer Pairs for Matrix Pol II ChIP
Gene	Primer Pair	5' primer	3' primer	Relative to TSS	PCR Prod. Length	gene element
Nr4a3	1, 2	CACATTGACGTCTCGCATTC	CACGTCATTTATGCCACAGG	-103	70	5'
Nr4a3	3, 4	TAAAGACGGAACCTCCACAG	GTCAATTTCAGGAGCGACAC	497	105	In1/Ex1
Nr4a3	5, 6	AAACCGCTCTGATCCTACTG	TCTCCTATATGCTGTGTGCG	5166	91	In2
Nr4a3	7, 8	AGCCAGACTGAGAAGACCTA	GGACAAGTCCATTGCAGAAC	25598	102	In6/Ex7
Nr4a3	9, 10	CAGGCTTTGGGTTTGTAGTG	TGTACATCGGAAGGGATTCG	33959	88	In7
Nr4a3	11, 12	ACTTCTCTCTGTCCTTCTACAG	CTTGTTGCATAGCTCCTCCA	37766	72	In7/Ex8
Nr4a3	13, 14	TCAAGATACCTTTGGCCGTT	ACAGAAGCTACCGTGACATT	39731	71	Ex8
