# Supplementary material for: Temporal Dissection of Rate Limiting Transcriptional Events Using Pol II ChIP and RNA Analysis of Adrenergic Stress Gene Activation
Source: PLoS One. 2015 Aug 5;10(8):e0134442. doi: 10.1371/journal.pone.0134442 (PMC4526373; doi:10.1371/journal.pone.0134442)
Supplement: S5 Table — (XLS) [file pone.0134442.s009.xls]

## Sheet: Table S3  TaqMan qPCR primers
Table S5:
Matrix ChIP Nr4a3 qPCR primer sets
Col A: Gene Name
Col B: Reference Sequence given by AB
Col C: Applied Biosystem (AB) product link
Col D-F: Primer target environment
Col G: qPCR, Average Ct value of 3 unstimulated samples
Col H: Microarray, Average Raw basal signal of 3 unstimulated points on scale of 0-60,000 units
Col I: Period of stable activated expression used to estimate stimulated values for both qPCR and Microarray.
Gene	qPCR Ref Seq.	AB website	Chrom.	Number	qPCR Primer	qPCR	Microarray	qPCR/Microarray
			#	of Introns	Exon targets	Basal Cycles	Basal Units	Plateau period
c-fos	NM_022197.2	https://products.appliedbiosystems.com:443/ab/en/US/adirect/ab?cmd=ABAssayDetailDisplay&assayID=Rn00487426_g1&Fs=y&SearchRequest.Common.PageNumber=1&assayType=ge&chkBatchQueryText=false&srchType=keyword&searchValue=rn00487426_g1&searchBy=all&msgType=ABGEKeywordResults	6	3	2 and 3	29.1	126	25-60 min
NR4a1	NM_024388.1	https://products.appliedbiosystems.com:443/ab/en/US/adirect/ab?cmd=ABAssayDetailDisplay&assayID=Rn00666995_m1&Fs=y&SearchRequest.Common.PageNumber=1&assayType=ge&chkBatchQueryText=false&srchType=keyword&searchValue=rn00666995_m1&searchBy=all&msgType=ABGEKeywordResults	7	6	6 and 7T	27.7	122	60-120 min
Dusp5	NM_133578.1	https://products.appliedbiosystems.com:443/ab/en/US/adirect/ab?cmd=ABAssayDetailDisplay&assayID=Rn00592122_m1&Fs=y&SearchRequest.Common.PageNumber=1&assayType=ge&chkBatchQueryText=false&srchType=keyword&searchValue=rn00592122_m1&searchBy=all&msgType=ABGEKeywordResults	1	3	2 and 3	25	351	40-60 min
Gpcr5a/Rai3	NM_001079890.1	https://products.appliedbiosystems.com:443/ab/en/US/adirect/ab?cmd=ABAssayDetailDisplay&assayID=Rn01459296_m1&Fs=y&SearchRequest.Common.PageNumber=1&assayType=ge&chkBatchQueryText=false&srchType=keyword&searchValue=RN01459296_M1&searchBy=all&msgType=ABGEKeywordResults	4	3	2 and 3	26.3	262	75-120 min
NR4a3	NM_031628.1	https://products.appliedbiosystems.com:443/ab/en/US/adirect/ab?cmd=ABAssayDetailDisplay&assayID=Rn00569312_g1&Fs=y&SearchRequest.Common.PageNumber=1&assayType=ge&chkBatchQueryText=false&srchType=keyword&searchValue=rn00569312_g1&searchBy=all&msgType=ABGEKeywordResults	5	7	4 and 5	30.8	<10	60-120 min
NFIL3	NM_053727.2	https://products.appliedbiosystems.com:443/ab/en/US/adirect/ab?cmd=ABAssayDetailDisplay&assayID=Rn01434874_s1&Fs=y&SearchRequest.Common.PageNumber=1&assayType=ge&chkBatchQueryText=false&srchType=keyword&searchValue=rn01434874_s1&searchBy=all&msgType=ABGEKeywordResults	17	1	exon 2T	29.8	152	50-120 min
